# Supplementary material for: Time-dependent microbial shifts during crayfish decomposition in freshwater and sediment under different environmental conditions
Source: Sci Rep. 2023 Jan 27;13:1539. doi: 10.1038/s41598-023-28713-x (PMC9883499; doi:10.1038/s41598-023-28713-x)
Supplement: Supplementary file 2 — Supplementary Tables. [file 41598_2023_28713_MOESM2_ESM.xlsx]

## Sheet: Suppl. Info.
Supplementary Information:
Time-dependent microbial shifts during crayfish decomposition in freshwater and sediment under different environmental conditions
Bastian Mähler1*, Kathrin Janssen2*, Mara Iris Lönartz3,4, Markus Lagos3, Thorsten Geisler3, Jes Rust1 & Gabriele Bierbaum2
1 Section Paleontology, Institute of Geosciences, Rheinische Friedrich-Wilhelms Universität Bonn, 53115 Bonn, Germany
2Institute of Medical Microbiology, Immunology and Parasitology, Medical Faculty, Rheinische Friedrich-Wilhelms Universität, 53127
Bonn, Germany
3Section Geochemistry, Institute of Geosciences, Rheinische Friedrich-Wilhelms-Universität Bonn, 53115 Bonn, Germany
4Institute of Energy and Climate Research (IEK-6): Nuclear Waste Management, Forschungszentrum Jülich GmbH, Jülich, Germany
*Authors contributed equally to this work (correspondence: bastian.maehler@uni-bonn.de; s5kajans@uni-bonn.de)
Supplementary Tables 1 - 10

## Sheet: Suppl. Table 01
Supplementary Table 1
Product information (Crabs Nature)
Ingredients	Analytical constituents	Additives
fish meal	crude protein 36.7%	vitamin A 37,000 IU/kg
corn starch	crude fat 11.1%	vitamin D3 1,800 IU/kg
wheat flour	crude fiber 4.5%	vitamin E (D,L-α-tocopheryl acetate) 120 mg/kg
spirulina	moisture 5.2%	vitamin B1 35 mg/kg
brewers yeast	crude ash 8.6%	vitamin B2 90 mg/kg
wheat germ	calcium 1.9%	stab. vitamin C (L-ascorbyl monophosphate) 550 mg/kg
gammarus	phosphorus 1.0%
calcium-caseinate
sea algae
stinging nettle
willow bark
alder cones
fish oil (49% ofa)
mannan oligosaccharides
herbs
alfalfa
parsley
paprika
green-lipped mussel
spinach
carrots
Haematococcus algae
garlic

## Sheet: Suppl. Table 02
Supplementary Table 2a Size and body weight of specimens used in observation experiments. Exp., experiment; ww, wet weigth [g]; bs, body size [cm]
Exp. 1.1			Exp. 2.1			Exp. 3.1			Exp. 4.1
Sample	ww	bs	Sample	ww	bs	Sample	ww	bs	Sample	ww	bs
E1-2.1	0.47	2.3	E2-2.1	0.19	1.7	E3-2.1	0.14	1.5	E4-2.1	0.28	1.8
E1-2.2	0.41	2	E2-2.2	0.28	1.8	E3-2.2	0.16	1.5	E4-2.2	0.2	1.7
E1-3.1	0.28	1.8	E2-3.1	0.25	2	E3-3.1	0.17	1.7	E4-3.1	0.24	1.8
E1-3.2	0.53	2.4	E2-3.2	0.28	2.1	E3-3.2	0.22	1.8	E4-3.2	0.3	1.8
E1-4.1	0.32	2	E2-4.1	0.17	1.7	E3-4.1	0.21	1.6	E4-4.1	0.2	1.7
E1-4.2	0.38	2	E2-4.2	0.18	1.7	E3-4.2	0.24	1.8	E4-4.2	0.2	1.4
E1-7.1	0.64	2.5	E2-7.1	0.21	1.7	E3-7.1	0.16	1.5	E4-7.1	0.24	1.8
E1-7.2	0.23	1.6	E2-7.2	0.25	1.8	E3-7.2	0.13	1.4	E4-7.2	0.21	1.7
E1-14.1	0.34	1.9	E2-14.1	0.13	1.5	E3-14.1	0.1	1.4	E4-14.1	0.24	1.8
E1-14.2	0.2	1.6	E2-14.2	0.13	1.5	E3-14.2	0.12	1.4	E4-14.2	0.22	1.7
E1-21.1	0.53	2.4	E2-21.1	0.34	2.1	E3-21.1	0.25	1.8	E4-21.1	0.23	1.8
E1-21.2	0.5	2.3	E2-21.2	0.43	2.2	E3-21.2	0.45	2	E4-21.2	0.23	1.8
E1-21.3	0.28	1.8	E2-21.3	0.38	2.3	E3-21.3	0.31	2	E4-21.3	0.23	2
Supplementary Table 2b Size and body weight of specimens used in microbial analyses. Exp., experiment; ww, wet weigth [g]; bs, body size [cm]
Exp. 1.2			Exp. 2.2			Exp. 3.2			Exp. 4.2
Sample	ww	bs	Sample	ww	bs	Sample	ww	bs	Sample	ww	bs
EM1-1.1	0.26	1.8	EM2-1.1	0.27	1.8	EM3-1.1	0.39	2.2	EM4-1.1	0.2	1.6
EM1-1.2	0.34	1.9	EM2-1.2	0.26	1.8	EM3-1.2	0.45	2.3	EM4-1.2	0.34	2
EM1-1.3	0.38	2	EM2-1.3	0.18	1.7	EM3-1.3	0.18	1.2	EM4-1.3	0.25	1.8
EM1-2.1	0.51	2.5	EM2-2.1	0.23	1.9	EM3-2.1	0.26	1.8	EM4-2.1	0.25	1.8
EM1-2.2	0.68	2.5	EM2-2.2	0.28	1.8	EM3-2.2	0.27	1.9	EM4-2.2	0.25	1.8
EM1-2.3	0.5	2	EM2-2.3	0.29	1.9	EM3-2.3	0.33	1.9	EM4-2.3	0.25	1.8
EM1-3.1	0.3	1.8	EM2-3.1	0.21	1.7	EM3-3.1	0.21	1.8	EM4-3.1	0.21	1.7
EM1-3.2	0.48	2.4	EM2-3.2	0.3	1.9	EM3-3.2	0.29	1.9	EM4-3.2	0.27	1.8
EM1-3.3	0.41	2.1	EM2-3.3	0.23	1.7	EM3-3.3	0.27	1.9	EM4-3.3	0.27	1.9
EM1-4.1	0.46	2.1	EM2-4.1	0.19	1.7	EM3-4.1	0.37	2	EM4-4.1	0.28	1.8
EM1-4.2	0.37	2.1	EM2-4.2	0.17	1.6	EM3-4.2	0.19	1.1	EM4-4.2	0.26	1.8
EM1-4.3	0.37	2.1	EM2-4.3	0.27	1.9	EM3-4.3	0.35	2.1	EM4-4.3	0.23	1.8
EM1-7.1	0.54	2.3	EM2-7.1	0.21	1.7	EM3-7.1	0.72	2.9	EM4-7.1	0.25	1.9
EM1-7.2	0.41	2.2	EM2-7.2	0.18	1.7	EM3-7.2	0.24	1.2	EM4-7.2	0.25	1.8
EM1-7.3	0.45	2.1	EM2-7.3	0.2	1.7	EM3-7.3	0.26	1.8	EM4-7.3	0.32	2
EM1-14.1	0.29	1.8	EM2-14.1	0.19	1.7	EM3-14.1	0.2	1.9	EM4-14.1	0.21	1.7
EM1-14.2	0.35	2	EM2-14.2	0.15	1.6	EM3-14.2	0.22	1.8	EM4-14.2	0.23	1.8
EM1-14.3	0.45	2.3	EM2-14.3	0.27	1.8	EM3-14.3	0.2	1.7	EM4-14.3	0.21	1.8
EM1-21.1	0.52	2.4	EM2-21.1	0.25	1.8	EM3-21.1	0.59	2.5	EM4-21.1	0.37	2
EM1-21.2	0.63	2.5	EM2-21.2	0.2	1.7	EM3-21.2	0.24	1.8	EM4-21.2	0.31	2
EM1-21.3	0.61	2.5	EM2-21.3	0.24	1.9	EM3-21.3	0.22	1.8	EM4-21.3	0.16	1.5

## Sheet: Suppl. Table 03
Supplementary Table 3 Environmental changes during the experiments E, experiment; CP, check plot
Environmental changes in Exp. 1 (untreated / aerobic)							Environmental changes in Exp. 2 (sterile / aerobic)
Sample	Water	Flower	Olfactics	Gas accumulation	Sediment		Sample	Water	Flower	Olfactics	Gas accumulation	Sediment
E1-CP	clear	no	neutral	no	normal		E2-CP	clear	no	neutral	no	normal
E1-2.1	clear	no	musty	no	normal		E2-2.1	clear	no	neutral	no	normal
E1-2.2	clear	no	musty	no	normal		E2-2.2	clear	no	neutral	no	normal
E1-3.1	clear	no	musty	no	normal		E2-3.1	gloomy	no	musty	no	normal
E1-3.2	clear	no	musty	no	normal		E2-3.2	gloomy	no	musty	no	normal
E1-4.1	clear	no	musty	no	normal		E2-4.1	gloomy	no	musty	no	normal
E1-4.2	clear	no	musty	no	normal		E2-4.2	gloomy	no	musty	no	normal
E1-7.1	clear	no	musty	no	normal		E2-7.1	gloomy	no	musty	no	normal
E1-7.2	clear	no	musty	no	normal		E2-7.2	gloomy	no	musty	no	normal
E1-14.1	gloomy	yes	musty	yes	black covered		E2-14.1	gloomy	no	musty	no	black covered
E1-14.2	gloomy	yes	musty	yes	black covered		E2-14.2	gloomy	no	musty	no	black covered
E1-21.1	gloomy	yes	musty	yes	black covered		E2-21.1	gloomy	no	musty	no	black covered
E1-21.2	gloomy	yes	musty	yes	black covered		E2-21.2	gloomy	no	musty	no	black covered
E1-21.3	gloomy	yes	musty	yes	black covered		E2-21.3	gloomy	no	musty	no	black covered
E1-CP-End	clear	no	neutral	no	normal		E2-CP-End	clear	no	neutral	no	normal
Environmental changes in Exp. 3 (untreated / anaerobic)							Environmental changes in Exp. 4 (sterile / anaerobic)
Sample	Water	Flower	Olfactics	Gas accumulation	Sediment		Sample	Water	Flower	Olfactics	Gas accumulation	Sediment
E5-CP	clear	no	neutral	no	normal		E6-CP	clear	no	neutral	no	normal
E5-2.1	clear	no	neutral	no	normal		E6-2.1	clear	no	neutral	no	normal
E5-2.2	clear	no	neutral	no	normal		E6-2.2	clear	no	neutral	no	normal
E5-3.1	clear	no	musty	no	normal		E6-3.1	gloomy	no	musty	no	normal
E5-3.2	clear	no	musty	no	normal		E6-3.2	gloomy	no	musty	no	normal
E5-4.1	clear	no	musty	no	normal		E6-4.1	gloomy	no	musty	no	normal
E5-4.2	clear	no	musty	no	normal		E6-4.2	gloomy	no	musty	no	normal
E5-7.1	clear	no	musty	no	normal		E6-7.1	gloomy	no	musty	no	normal
E5-7.2	clear	no	musty	no	normal		E6-7.2	gloomy	no	musty	no	normal
E5-14.1	clear	no	musty	no	black covered		E6-14.1	gloomy	no	musty	no	normal
E5-14.2	clear	no	musty	no	black covered		E6-14.2	gloomy	no	musty	no	normal
E5-21.1	gloomy	no	musty	no	black covered		E6-21.1	gloomy	no	musty	no	normal
E5-21.2	gloomy	no	musty	no	black covered		E6-21.2	gloomy	no	musty	no	black covered
E5-21.3	gloomy	no	musty	no	black covered		E6-21.3	gloomy	no	musty	no	black covered
E5-CP-End	clear	no	neutral	no	normal		E6-CP-End	clear	no	neutral	no	normal

## Sheet: Suppl. Table 04
Supplementary Table 4
Microbial community composition (MCC) in the sediment controls that were collected in spring, summer, autumn and winter in percent. Genera present under the threshold of 0.005 relative abundance were excluded.
Genus	Spring			Summer			Autumn			Winter
	SpS1	SpS2	SpS3	SS1	SS2	SS3	AS1	AS2	AS3	WS1	WS2	WS3
1-20	0.00164215	0.000932894	0.000607559	0.00296606	0.00236579	0.00246457	0.000640503	0.00274891	0.00320714	0.000969681	0.00101029	0.00224667
unidentified Thermoleophilaceae (g_67-14)	0.00170087	0.00501848	0.00504168	0.00246541	0.00207797	0.00180494	0.00638156	0.00514254	0.00273018	0.00691258	0.00879742	0.00293372
966-1	0.0195485	0.0576524	0.0294133	0.0270453	0.0202602	0.0216556	0.0332056	0.0448295	0.02738	0.0233875	0.0208378	0.0145037
unidentified Micropepsaceae (g_A0839)	1.46807e-05	4.6756e-05	0	2.76522e-05	2.10605e-05	3.62437e-05	7.04218e-05	0.000200965	0.000123352	0.00106569	0.00107681	0.00037788
unidentified Anaerolinea (g_OLB13)	0.00357162	0.00658147	0.00141764	0.00579241	0.00493517	0.00462832	0.0150736	0.0138737	0.0112538	0.00222739	0.00187091	0.00365513
Acidibacter	0.000612397	0.000832702	0.00141231	0.00129674	0.000982822	0.00102207	0.00125753	0.00226444	0.00172692	0.00110409	0.00100197	0.000666442
Acinetobacter	9.2279e-05	0	2.66473e-05	3.49291e-05	0.00294495	5.79899e-05	0	0	0.000127463	0	0	5.49643e-05
ADurb.Bin063-1	0.000509632	0.000322839	0.000159884	0.000983837	0.000582673	0.000840854	0.000124077	0.0012955	0.000855239	0.000518443	0.000303503	0.000838206
Ahniella	0.00067112	0.00225097	0.00248886	0.00248433	0.00210605	0.00192454	0.0102045	0.00696917	0.00409939	0.00463719	0.00256106	0.000611478
Allorhizobium group	0.000966832	0.00134479	0.00193993	0.000618536	0.000519491	0.000242833	0.000331989	0.00133139	0.00135276	0.000729661	0.000594533	0.00208864
alphaI_cluster	0.000920693	0.00241573	0.00266473	0.001419	0.000982822	0.00113805	0.00214954	0.00246541	0.00111428	0.00336988	0.00251533	0.00107867
Amaricoccus	0	0	0	0	0	0	0	0	0	0.000988882	0.00106018	8.9317e-05
Anaerolinea	0.0020616	0.00204168	0.00119913	0.00476637	0.00380141	0.00428401	0.00162306	0.00353482	0.00701871	0.000566447	0.000515539	0.00119547
Anaeromyxobacter	0.00169667	0.00561295	0.00410369	0.00198223	0.00137244	0.00133014	0.00599927	0.00399776	0.00190373	0.00425315	0.00192496	0.00157335
Aquabacterium	0.00112832	0.00027163	0.000239826	3.34737e-05	0	0	0	0	7.81228e-05	0	0	0.000563384
Aquisphaera	2.30697e-05	6.67943e-05	0.000591571	3.20183e-05	2.10605e-05	0	0.000251507	0.000139958	0	0.000912076	0.00110176	0.000233598
Arenimonas	0.00112622	0.00163646	0.000969963	0.000563232	0.000484391	0.000333442	0.000207912	0.00029427	0.000106905	0.00168974	0.000607006	0.00150465
Aurantisolimonas	0.00450909	0.000146947	0.00106056	0.00491482	0.00718513	0.00776703	0.000184438	0.000139958	0.00341684	0.000259222	0.00017046	0.0011199
Azospira	0.000171974	3.78501e-05	0	0	0	0	0	5.74185e-05	0	0.000412834	7.06787e-05	0.00114051
Bacteroidetes_BD2-2	0.00202594	2.00383e-05	0.000175872	0.000398774	0.000512471	0.000344315	0	4.30638e-05	0.000604423	0.000556846	0.00012057	0.00131914
Bacteroidetes_vadinHA17	0.00779128	0.000532128	0.00199855	0.00695526	0.00902441	0.00949947	0.000342049	0.00110889	0.0064184	0.00187216	0.000619478	0.00433531
Bdellovibrio	0.000734037	2.67177e-05	0.000191861	0.00234171	0.00234824	0.00247544	7.71287e-05	0.000104071	0.00268496	0.000144012	7.48363e-05	0.00104432
BIrii41	0.00151841	0.000750323	0.000746125	0.000435158	0.000235175	0.000137726	0.000449358	0.00116272	0.000616759	0.000172814	0.000710945	0.00063209
Bradyrhizobium	0.000295712	0.000848288	0.000767443	0.000157181	0.000207095	0.000112355	0.00037223	0.00184816	0.000427619	0.000499242	0.000810727	0.000680183
Bryobacter	0.000796955	0.00143162	0.000330427	0.0014059	0.00107759	0.000956834	0.00234404	0.00247617	0.00182972	0.000230419	0.000636109	0.000474067
BSV26	0.00112413	0.00120007	0.000762114	0.0022442	0.00171292	0.00209126	0.00239434	0.00184816	0.00173515	0.000278423	0.000532169	0.00076263
Calothrix_KVSF5	0.000847289	5.78884e-05	0.000271803	0.000980926	0.000691485	0.000616143	0	0.000226085	0.00112661	0.000192016	0.000103939	0.00038475
Candidatus Accumulibacter	0.0513029	0.0243955	0.0146347	0.0423719	0.0316082	0.0344569	0.00712602	0.0231109	0.0287327	0.013998	0.00910093	0.0335969
Candidatus Alysiosphaera	0.000195044	0.000719152	0.00149225	0.000331827	0.000228155	0.000221087	0.00121729	0.00061366	0.000411172	0.00275543	0.00144684	0.000199246
Candidatus Anammoximicrobium	0.00142403	0.00451752	0.0011032	0.00290494	0.00230261	0.00210213	0.00479539	0.00329797	0.00176393	0.00155533	0.00644008	0.00160084
Candidatus Competibacter	0.0204838	0.0616267	0.0224584	0.0330386	0.026294	0.0261027	0.0476923	0.0363818	0.0237082	0.00793026	0.0143104	0.0104089
Candidatus Contendobacter	0.000717259	0.00174111	0.000410369	0.000634545	0.000607243	0.00060527	0.000885303	0.000828979	0.000748334	0.000220818	9.56242e-05	0.000371009
Candidatus Methylospira	0.0101004	0.0302222	0.00397045	0.014385	0.0115973	0.0114784	0.0206906	0.0198883	0.0104397	0.00470439	0.00215362	0.00766752
Cellulomonas	0.000241184	0.000478693	0.000213179	0.00059525	0.000382598	0.000170345	0.000291748	0.00124167	4.93407e-05	0.00012481	0.000752521	0
Cellvibrio	2.30697e-05	0	0	0	1.40403e-05	0	0	0	0	0.000163214	6.23636e-05	0.00121609
Chthoniobacter	0.00177218	0.00127354	0.000847385	0.00169843	0.00133032	0.00156573	0.00075452	0.00137804	0.00141443	0.00128651	0.00196237	0.00237034
Citrifermentans	0.00109476	0.000465334	0.000484982	0.00142482	0.000810828	0.000873473	0.00011737	0.000523944	0.000777116	0.000470439	9.14666e-05	0.0010718
CL500-29_marine_group	0.000176169	0.000643452	0.000953975	0.000454078	0.000358028	0.000300823	0.00110998	0.0010766	0.000505742	0.00012481	0.000216194	0
Conexibacter	6.29175e-05	0.000378501	0.000453005	0.000103332	4.5631e-05	7.61118e-05	0.00062709	0.000233263	7.4011e-05	0.00198737	0.000785781	0.000164893
Crenothrix	0.00509632	0.000374048	0.000874033	0.00627414	0.00544764	0.00615418	0.000311868	0.000649546	0.00449823	0.00203537	0.000627793	0.00433531
Prochlorococcus	0.105603	0.155791	0.157294	0.165516	0.126296	0.121406	0.106374	0.179623	0.120712	0.110188	0.192101	0.11875
Cytophaga_xylanolytica_group	0.00252928	0.000325066	0.00030378	4.65721e-05	4.91411e-05	2.17462e-05	8.71889e-05	0.000125603	0.000316603	0.000134411	2.07879e-05	0.00327038
Dechloromonas	0.00682026	0.00632542	0.00285127	0.00692906	0.00516683	0.0062013	0.000596909	0.00340922	0.00316603	0.00645174	0.00293109	0.0113707
Defluviicoccus	0.00149534	0.00551721	0.0073973	0.00213068	0.00155145	0.00154398	0.00596909	0.00351329	0.0015789	0.00416675	0.00462738	0.00103745
Denitratisoma	0.00246846	0.00813332	0.00990748	0.00456261	0.00297655	0.00314233	0.00933257	0.00526097	0.00292755	0.00986962	0.00847313	0.00249401
Desulfatirhabdium	0.000723551	3.33972e-05	0.000207849	0.000944541	0.00100388	0.00110181	0.000110663	5.38298e-05	0.000826456	0.000345629	6.65212e-05	0.000865688
Desulfobacca	0.0024391	0.000592243	0.00100727	0.00346962	0.00272733	0.002885	0.000439298	0.000778738	0.00361009	0.00150733	0.000602848	0.00203368
Desulfobacterium_catecholicum_group	0.00628755	0.000654584	0.00231299	0.0063702	0.00524055	0.00522997	0.00037223	0.000972525	0.00400893	0.00251541	0.000552957	0.00533841
Desulfobulbus	0.00388411	0.000712473	0.000911339	0.00171589	0.00147423	0.00138451	0.000134137	0.00048088	0.00100737	0.00103689	0.000345078	0.00302991
Desulfococcus	0.000981513	0.000189251	0.000415698	0.00171444	0.0012882	0.0012939	0.00011737	0.000211731	0.00108138	0.000547246	0.00015383	0.000968746
Desulfomicrobium	0.00130029	0.000200383	0.000362404	0.0014743	0.00117939	0.00116705	5.36547e-05	0.00031939	0.00111428	0.000259222	0.000128885	0.000439714
DEV007	0.000515923	0.000434163	0.000266473	0.00128947	0.00110918	0.00116705	0.00090207	0.00148211	0.00146789	0.000345629	0.000253612	0.000343527
Dinghuibacter	0.00113042	5.1209e-05	0.000351745	0.00123853	0.00150231	0.00160197	8.04821e-05	1.43546e-05	0.00135276	0.000249621	0.000112254	0.00063896
Dongia	0.000104862	0.000440842	0.000186531	6.11259e-05	5.61612e-05	1.44975e-05	6.3715e-05	0.000179433	0.00123352	0	9.97817e-05	0.00012367
Ellin6067	0.00153938	0.00567084	0.00607559	0.00294423	0.00199021	0.00215288	0.00738088	0.00377168	0.00257805	0.00608691	0.00485189	0.00229476
Ensifer	0	0	0	0	0	0	0	0	0	0	0	0.00182069
unidentified Sphingobacteriales (g_env.OPS_17)	0.00110944	4.45295e-05	0.000186531	0.000330371	0.000719566	0.000815483	2.34739e-05	0.000114837	0.000962143	0.000585649	0.000390812	0.00175886
FCPU426	0.00240555	0.000345104	0.000516958	0.00245086	0.00253779	0.00240296	0.000305161	0.000595717	0.00248759	0.000316826	9.14666e-05	0.000371009
Ferribacterium	0.000224406	5.1209e-05	0	0	0	0	0	0	0.000160357	0.000153613	0	0.00170389
Ferruginibacter	0.00104443	0	0.000266473	0.000266334	0.000544062	0.000569026	0	5.38298e-05	0.000563306	0.000432036	8.7309e-05	0.000522161
Fimbriiglobus	0.000505437	0.00133589	0.000735467	0.00133167	0.00092315	0.000851727	0.00531852	0.00318314	0.00196129	0.000998483	0.00387901	0.000975616
Flavobacterium	0.00294454	0.000140268	0.000490311	0.00034347	0.0011478	0.00119967	5.03013e-05	0	0.00100326	0.00102729	0.000328448	0.00573003
Formivibrio	0.000176169	6.67943e-05	0	5.53044e-05	0	0	0	0	5.34524e-05	0	0	0.00122296
Frankiales	0.000199239	0.000732511	0.00122045	0.000250325	0.000217625	0.000192092	0.00118711	0.000488057	0.000296044	0.00297625	0.0024987	0.000590866
Gaiella	9.64735e-05	0.000380728	0.000330427	0.000142627	7.37116e-05	0.000123229	0.000781347	0.000322979	0.000176804	0.00105609	0.00100613	0.00026108
Geminocystis_PCC-6308	0.00110315	7.34737e-05	0.000255814	0.000778628	0.00108461	0.00118154	0.00011737	9.68937e-05	0.0016817	0.000825669	0.000328448	0.00191688
Gemmata	0.000367019	0.00109097	0.00195059	0.000839754	0.000638834	0.000601645	0.0026928	0.00188404	0.00100737	0.00154573	0.00302671	0.000480938
Gemmatimonas	0.00387781	0.0119606	0.00992347	0.00979179	0.00760985	0.00693704	0.0240373	0.0116201	0.00697348	0.0060005	0.0109635	0.00206116
Geobacter	0.00390718	0.00260498	0.0011032	0.00158782	0.00111269	0.00113443	0.000164318	0.00134933	0.00130753	0.000556846	0.000744205	0.00302991
Geothrix	0.000947957	0.000830476	0.00160417	0.000141172	7.72217e-05	8.33605e-05	0.000318575	0.000739263	0.000230257	0.000230419	0.000370024	0.000350397
Gleocapsa	0.000532701	0.000351783	0.000165213	0.000758253	0.000870499	0.00108006	0.000171024	0.000434227	0.000789451	0.000182415	7.48363e-05	0.000398491
Haliscomenobacter	0.00255235	0.000485372	0.000676842	0.00464848	0.00495974	0.00478054	0.000318575	0.00222138	0.0049793	0.000105609	0.000199563	0.000817594
Halomonas	0.000721454	0.00197489	0.000692831	0.00115412	0.000835398	0.000717625	0.00227697	0.00130627	0.000633205	0.000739262	0.00145515	0.00063896
Hydrogenophaga	0.0033556	0.00277642	0.00276066	0.00155289	0.00146721	0.00142438	0.000311868	0.00149647	0.00103204	0.000691258	0.0018917	0.00353833
Hyphomicrobium	0.0024391	0.00582669	0.00390117	0.00416239	0.00288528	0.00302635	0.00614011	0.00786274	0.00464214	0.00212178	0.00573329	0.00273447
Hyphomonas	0.000641758	0.000794852	0.00107655	0.00144665	0.00118641	0.00109094	0.00039235	0.000900752	0.000851127	0.000403234	0.000245297	0.000158022
Ignavibacterium	0.000893428	4.89825e-05	0.000186531	0.00126181	0.00230261	0.00255156	0.000224679	0.000125603	0.00287821	0.000624052	0.000228666	0.00127792
Ilumatobacter	0.00173443	0.00601149	0.00505766	0.0026648	0.00182875	0.00183756	0.00609987	0.00571314	0.00276308	0.00219858	0.00284794	0.000906911
IMCC26207	0.000178266	0.000857194	0.00102859	0.000427882	0.000301867	0.000286325	0.00144197	0.00126679	0.00047696	0.00247701	0.0017836	0.000542773
unidentified Thermomicrobiales (g_JG30-KF-CM45)	5.0334e-05	0.000298348	0.000735467	0.000106243	0.000164974	0.000101482	0.000378936	0.000362454	0.000172692	0.000307226	0.00115996	0.000240469
KD4-96	0.00923419	0.0350047	0.0505713	0.016162	0.0118676	0.0126817	0.0539632	0.0330192	0.0165661	0.0914284	0.0652365	0.0103402
Lacunisphaera	0.00184139	0.00179677	0.000762114	0.00116285	0.00106004	0.000558153	0.00189133	0.00252282	0.00219155	0.000403234	0.000594533	0.00213674
Latescibacterota	0.000492854	0.00157857	0.00162016	0.00145975	0.00088454	0.00109456	0.00362169	0.00244028	0.00135276	0.00445477	0.0022243	0.000563384
LD29	0.0011409	0.00231554	0.00260611	0.00129092	0.000874009	0.000898844	0.000476186	0.00194146	0.000908691	0.00288024	0.0015383	0.0013054
Leadbetterella	0.00237199	6.01149e-05	0.000453005	0.000982381	0.00214466	0.00165996	0.000107309	5.02412e-05	0.00221211	0.00012481	9.56242e-05	0.000570255
Lentimicrobiaceae	0.00508164	0.000262724	0.00123644	0.00227476	0.00439813	0.00482404	0.000177731	0.000197376	0.00317014	0.00230419	0.000486436	0.00342153
Leptolinea	0.000608202	0.000242686	0.000127907	0.0014059	0.00124608	0.00125766	8.04821e-05	0.000312213	0.000912803	0	2.07879e-05	0.000144281
Lewinella	0.000444617	3.78501e-05	0	0.00114102	0.00090911	0.000931463	4.69479e-05	0.000376809	0.000982702	6.72056e-05	0	6.18348e-05
Longivirga	0.000440422	0.00154295	0.0015189	0.000506472	0.000308887	0.000355188	0.00268944	0.00147853	0.000604423	0.00276503	0.00198732	0.000474067
Luteimonas	2.72642e-05	0.000102418	0	0.00179012	0.0016357	0.00147512	0.00168677	0.00218908	0.00123352	0	0.000166303	0.00012367
Luteitalea	0.000182461	0.00043639	0.000426357	0.000186289	0.000143913	0.000105107	0.000680744	0.000391163	0.000308379	0.00113289	0.000694315	0.00026108
Luteolibacter	0.0136657	0.0162733	0.0134889	0.0062756	0.00495272	0.00508137	0.00905759	0.00788427	0.00705572	0.0127307	0.0233739	0.0208727
MBNT15	0.000216017	0.000650131	0.000511629	0.000506472	0.000280806	0.000405929	0.00151575	0.000994057	0.000419396	0.00157453	0.00122648	0.000281692
Methylobacterium-Methylorubrum	2.30697e-05	0.000115777	0	3.92952e-05	4.91411e-05	0	0	8.2539e-05	6.98993e-05	0.000259222	0.00017046	0.002123
Methylocystis	4.82367e-05	0.000193704	0.000149225	5.96706e-05	0	0	0.000288394	0.000183021	9.45696e-05	0.00105609	0.00138447	0.000371009
Mitochondria	0.00208467	0.000500957	0.0012471	1.01877e-05	3.51008e-05	9.42336e-05	6.70684e-06	0.000118426	0.000148022	9.6008e-05	0.00030766	0.000474067
mle1-27	0.000123738	0.000260498	0.000122578	0.000374033	0.000245705	0.000344315	0.00143526	0.00139599	0.000912803	0.000614451	0.000282715	0.000206116
MVP-88	0.000635467	0.00189473	0.000874033	0.00137824	0.00103547	0.0011743	0.00262573	0.0019917	0.00116362	0.000796866	0.000794096	0.000542773
Mycobacterium	0.00033556	0.0008661	0.00133237	0.000553044	0.000498431	0.0004313	0.00209924	0.00121655	0.000567418	0.00542445	0.00558362	0.000391621
Niveibacterium	0.000826316	0.000280536	0.000250485	0.00106388	0.000712546	0.000692255	7.04218e-05	0.00010766	0.000230257	0.000489641	0.000627793	0.002123
Nocardioides	0.000213919	0.00070802	0.000532947	0.000382765	0.000645854	0.000268203	0.000935604	0.000907929	0.000189139	0.00105609	0.00083983	0.000199246
Novosphingobium	0.00467477	0.00899942	0.00487113	0.00298498	0.00231314	0.00226886	0.00243794	0.00322261	0.00230668	0.00342749	0.00397464	0.00395056
unidentified Sphingobacteriales (g_NS11-12)	0.00291937	0.00012023	0.000735467	0.000350746	0.00105653	0.00110181	2.34739e-05	0	0.00110194	0.000864072	0.000157988	0.000865688
unidentified Flavobacteriales (g_NS9)	0.00109896	0.00118003	0.00090601	0.00202734	0.00161815	0.00169258	0.00065727	0.00179792	0.0017187	0.000374431	0.000478121	0.000405362
Oikopleura	0.00176588	0.00604266	0.00231299	0.00310141	0.00248864	0.00257693	0.00968468	0.00617607	0.00295633	0.00192976	0.00433635	0.00141533
unidentified Fulvivirgaceae (g_OLB12)	0.00803876	0.000418578	0.00191861	0.00603109	0.00898931	0.00873473	0.000385643	0.000254794	0.00787395	0.00186255	0.000449018	0.00346962
unidentified Planctomycetes (g_OM190)	0.000492854	0.00130249	0.00120446	0.00123562	0.00089156	0.000945961	0.00309185	0.00182662	0.00110605	0.0023714	0.00136368	0.000226728
OM27_clade	0.000182461	0.000536581	0.000527617	0.000541401	0.000343988	0.000308071	0.00129777	0.00118426	0.000764781	0.00217938	0.000914666	0.000295433
OM60(NOR5)_clade	4.40422e-05	3.78501e-05	0	3.20183e-05	0	2.17462e-05	0	3.94752e-05	3.28938e-05	0.00130571	0.000835672	0.00276196
OPB41	0.000224406	0.00130249	0.000511629	0.00063309	0.000280806	0.000333442	0.0019081	0.000925873	0.000481072	0.000528044	0.00135953	0.000219857
P3OB-42	0.00111783	0.00234225	0.00121512	0.0015296	0.00101792	0.00130115	0.00291077	0.00500617	0.00234368	0.0011713	0.00165887	0.00143594
Pajaroellobacter	0.000234892	0.000418578	0.000234497	0.000682573	0.000487901	0.000405929	0.00113346	0.00118426	0.000748334	0.00048004	0.000740048	0.000233598
Paludibacter	0.00357581	9.12856e-05	0.000527617	3.20183e-05	0.000140403	0.000112355	0	1.0766e-05	0.000168581	0.000230419	0.000166303	0.00161458
Paludibaculum	0.00226503	0.00590684	0.00235562	0.00338376	0.00245003	0.0027364	0.00569075	0.00479085	0.00345796	0.000624052	0.00150088	0.00125044
PB19	0.00031249	0.000841608	0.00122045	0.000339103	0.000207095	0.000177594	0.000821588	0.000635192	0.000378279	0.00101768	0.000424072	0.000151152
Pedomicrobium	0.000218114	0.000681302	0.000437016	0.000490463	0.000291336	0.000250082	0.0011301	0.00109454	0.000559194	0.000326427	0.00107265	0.000206116
Pedosphaeraceae	0.0010675	0.00241127	0.000874033	0.00207246	0.00118641	0.00146425	0.00185779	0.0019917	0.00124996	0.000585649	0.00108513	0.000467197
unidentified Frankiales (g_PeM15)	0.00408964	0.0137708	0.0117941	0.00427008	0.00343286	0.00374035	0.0178	0.00875273	0.00395137	0.0185391	0.0147635	0.00351772
Peredibacter	0.000209725	8.90591e-06	9.0601e-05	0.00086304	0.00089507	0.00122141	2.68274e-05	2.15319e-05	0.000678434	0.000134411	0	0.000247339
Phaeodactylibacter	0.00486981	0.00351783	0.00175872	0.0106621	0.00895421	0.00856076	0.00173707	0.00652417	0.00780816	0.00102729	0.000299345	0.00169702
Phaselicystis	0.000547382	0.00120898	0.000511629	0.00353221	0.00268872	0.00279801	0.00588525	0.00468319	0.00273841	0.000806467	0.00138447	0.000721407
PHOS-HE36	0.00128981	8.90591e-05	0.000612889	0.000532669	0.00216572	0.00250806	0.000221326	0.000114837	0.00227789	0.000825669	0.000124727	0.000577125
Phreatobacter	0.000629175	0.000772588	0.000623548	0.000566143	0.0004528	0.000482041	0.00105297	0.00166872	0.000921026	0.000172814	0.000399127	0.000563384
Lacipirellula (g_Pir_4)	0.000125835	0.000356236	0	0.000174646	0.000179014	0.000137726	0.0002448	0.000570596	0.000287821	0.000144012	0.00142605	0.000529031
Pirellula	0.00370584	0.00571314	0.00158818	0.00711826	0.00583375	0.0058751	0.00298119	0.00797399	0.00837558	0.00256341	0.00339258	0.00472693
Polymorphobacter	0.00238667	0.00403438	0.00219041	0.00211467	0.00174802	0.00176507	0.00225015	0.00251924	0.0017886	0.00146892	0.00198316	0.0014222
Porphyrobacter	0.0017533	0.00309035	0.00279797	0.00882979	0.00726586	0.00754956	0.00564045	0.00620119	0.00508209	0.000499242	0.000885563	0.000659572
Propionivibrio	0.00281031	0.000875006	0.000511629	0.000227039	0.00047386	0.000159472	6.3715e-05	0.00133857	0.000275485	0.000278423	0.000365866	0.00622471
Prosthecobacter	0.000721454	0.000365142	0	0.00160528	0.00138999	0.00127578	0.000472832	0.00246541	0.00268496	0.000172814	0.000503066	0.000948134
Pseudanabaena_PCC-7429	0.00162117	0.000164759	0.000277132	0.000893603	0.00156549	0.00146425	0.000110663	0.000369631	0.00170225	0.000134411	5.40484e-05	0.000714536
Pseudomonas	0.000299907	0.000106871	0	7.13136e-05	0.000642344	0.000177594	6.70684e-06	3.58865e-05	0.00121707	0	0.000162145	0.000680183
Ralstonia	0	0	0	0	0	0	0	0	0	0.0011905	0.000228666	0
unidentified Anaerolineaa/Caldilineae (g_RBG)	0.00306618	0.00200606	0.00321367	0.00495702	0.00405765	0.00440361	0.00236416	0.00545834	0.00590855	0.00223699	0.00172955	0.00178634
RBG-16-58-14	0.000186655	3.33972e-05	0	0.000911068	0.000877519	0.000793737	0.000154257	0.000362454	0.00106905	0	9.97817e-05	0
Rhizobacter	0.000545285	0.0011689	0.00099661	0.000355113	0.000112322	0.000101482	0	0.000322979	0	0.00048004	0.000328448	0.000913782
Rhodobacter	0.000113251	0.000253818	0	4.36614e-05	0	0	0	0	0	0.00770944	0.00433635	0.0038956
Rhodoferax	0.00691673	0.00128245	0.0022064	0.000994024	0.000596713	0.0008626	0.000194498	0.000534709	0.0011225	0.00164174	0.00125559	0.0066232
Rhodopirellula	0.000608202	0.00122902	0.000623548	0.00102895	0.000821358	0.000706752	0.00170689	0.0018338	0.00111017	0.000422435	0.00281883	0.00109929
Rhodovastum	0.000874553	0.00315714	0.0015189	0.00138407	0.00102845	0.00103295	0.00321928	0.00281709	0.00135687	0.00177615	0.00264837	0.000790112
Rickettsiella	0.00041945	2.44912e-05	0	0.000141172	0.000126363	0.00017397	0	2.15319e-05	0.000259039	0.000307226	0.000145515	0.00201307
Roseiflexus	4.40422e-05	0.00019593	0.00101793	7.56797e-05	8.07318e-05	5.79899e-05	0.00120723	0.000531121	0.000345385	0.000144012	0.000261927	6.18348e-05
Roseococcus	0.000545285	0.00177673	0.0015562	0.00119632	0.000723076	0.000953209	0.00238093	0.00158977	0.00118006	0.000854471	0.00071926	0.000398491
Roseomonas	0.000924887	0.00309258	0.00348014	0.00192983	0.0013233	0.00156573	0.00657606	0.00402647	0.00168992	0.0110025	0.00958736	0.00281692
Rubritaleaceae	0.000801149	0.00167431	0.000735467	0.000250325	0.000245705	0.000144975	0.00038229	0.000322979	6.16759e-05	0.000336028	0.000498909	0.00051529
Rubritepida	0.000199239	0.000607828	0.000591571	0.000490463	0.000361538	0.000351564	0.00163982	0.000750029	0.000361832	0.000614451	0.000544642	0.000178634
Salinispira	0.00111154	0.00019593	0.000234497	0.00113229	0.00105653	0.00105107	7.37752e-05	0.000348099	0.00146377	0.000374431	4.15757e-05	0.0014703
Sandaracinus	0.00033556	0.00117781	0.000730137	0.00156162	0.00106004	0.00126128	0.00292754	0.00241875	0.00154601	0.000172814	0.000440703	0.000357268
Sandarakinorhabdus	0.00193786	0.00401434	0.00191328	0.00678643	0.00491762	0.00515023	0.00627425	0.00605765	0.00395548	0.00059525	0.000407442	0.000350397
SAR324_clade(Marine_group_B)	0.00135902	0.000169212	0.000378392	0.00174791	0.00147072	0.00167446	2.68274e-05	0.000351688	0.00115951	0.000201617	9.14666e-05	0.000494679
SB-5	0.00243281	7.12473e-05	0.000426357	0.000775717	0.00110918	0.00105107	0	5.38298e-05	0.00231079	0.000307226	0.00012057	0.00308487
SBR1031	0.000757107	0.00121788	0.000437016	0.00106388	0.00105653	0.000927839	0.00291412	0.00276326	0.00335928	0.000288024	0.00116412	0.000604607
SC-I-84	0.0106519	0.0346128	0.0294187	0.0155405	0.0111515	0.0117538	0.029111	0.0192747	0.0106781	0.038384	0.0262218	0.00884925
Sediminibacterium	0.00064805	4.6756e-05	0.000133237	0.00173481	0.00215519	0.00232322	7.04218e-05	5.02412e-05	0.00163647	0.000268822	0	0.00038475
SH3-11	0.00113881	0.00266064	0.00030378	0.00216852	0.00164974	0.00157298	0.00216296	0.00245105	0.00148433	0.000681657	0.000407442	0.00103745
Sh765B-TzT-35	0.000197141	0.000892817	0.000714149	0.000483186	0.000491411	0.0004313	0.00169348	0.00082539	0.000674323	0.00138252	0.00111839	0.000467197
Silanimonas	0.000295712	0.000536581	0.000239826	0.00180176	0.00129522	0.00152948	0.00200535	0.00191993	0.00115128	0	0.0004116	0.000288563
Singulisphaera	0.000557868	0.00130026	0.00708819	0.000605438	0.000505451	0.00048929	0.00329641	0.00138522	0.000764781	0.000912076	0.00442781	0.000865688
SJA-15	0.00149114	0.0028254	0.000874033	0.00386694	0.00275541	0.00291037	0.0036787	0.00447505	0.00289877	0.000576048	0.000740048	0.000989358
SJA-28	0.00067112	4.23031e-05	0.000133237	0.000523937	0.00101441	0.00114168	0.000120723	5.02412e-05	0.00144733	0.000230419	2.9103e-05	0.00050842
unidentified Phycisphaeraceae (s_SM1A02)	0.00014471	0.000603375	0.000580912	0.000630179	0.000512471	0.000380559	0.00139502	0.00123809	0.000608535	0.000777665	0.000744205	6.18348e-05
SM2D12	0.000423644	0.000184798	0.000154555	0.00152378	0.00120045	0.00122141	0.00014755	0.0008541	0.00127052	0.000211218	0.00017046	0.000199246
Soortia	0.000155196	0.00030948	1.59884e-05	0.000653465	0.000603733	0.000395056	0.000828295	0.00122373	0.000612647	0.00011521	5.40484e-05	0.000103058
Sphingomonas	0.000438325	0.000647905	0.0010126	0.00149467	0.00120396	0.00142438	0.00109657	0.00170461	0.00100737	0	0.00087309	0.0037307
Spirochaeta_2	0.00180363	0.000598922	0.000447675	0.000666564	0.000551082	0.000449422	0.000124077	0.000549064	0.00150489	3.84032e-05	7.48363e-05	0.00128479
Sporichthya	0.00012164	0.000298348	0.000442346	8.73228e-05	0	9.42336e-05	0.000513073	0.000272738	4.93407e-05	0.000835269	0.00100197	0.000199246
unidentified Vicinamibacterales (g_Subgroup_9)	0.00126045	0.00426148	0.00458867	0.00251344	0.00203233	0.00216012	0.0148489	0.00692969	0.00351141	0.00453158	0.00616568	0.00160084
Subgroup_22	0.000213919	0.000652358	0.00039971	0.00055741	0.000365048	0.000395056	0.00201205	0.00114837	0.000538636	0.00181455	0.00311402	0.000755759
Subgroup_7	0.000738232	0.00285434	0.00133237	0.00187453	0.00123204	0.00125403	0.00753514	0.00339487	0.00148844	0.00145932	0.00301424	0.0007695
Sulfurifustis	0.000352338	0.000572205	0.000437016	0.000772807	0.00046333	0.000424051	0.000650564	0.000333745	0.000489295	0.00202577	0.000216194	0.000666442
Sulfuritalea	0.002135	0.00285212	0.00261144	0.00218598	0.00119694	0.00118517	0.00155263	0.00195223	0.00150078	0.00461798	0.00522191	0.00726903
Sva0081_sediment_group	0.0033535	0.0027497	0.00635805	0.00697709	0.00541254	0.00557791	0.00285711	0.0042382	0.00720374	0.004858	0.00528012	0.00663694
Vitreimonas (g_SWB02)	0.000255864	0.000757002	0.000325098	0.000698582	0.000680955	0.000362437	0.00183432	0.00147494	0.00131164	0.000144012	0.000673527	0.000309174
Synechocystis_BDHKU-20401	0.000471881	4.23031e-05	0.000170543	0.000486097	0.000930171	0.000771991	0	0.000136369	0.00118829	0.000134411	7.48363e-05	0.000460326
Syntrophobacter	0.00123109	0.00335085	0.000607559	0.00313489	0.00223241	0.00252981	0.00221996	0.0032585	0.00270551	0.00165134	0.000532169	0.0010718
SZB30	0.000415255	0.00140936	0.00168411	0.00103332	0.000666915	0.000815483	0.00281687	0.00137445	0.000698993	0.00285144	0.00129716	0.00026108
Terrimicrobium	0.000379602	0.000574431	0.000170543	0.000264879	0.000203584	0.000188467	0.00051978	0.00147135	0.00106494	0.00048004	0.0002744	0.000776371
Terrimonas	0.00120172	7.57002e-05	0.000437016	0.000723324	0.0014988	0.00135914	0.000164318	6.81844e-05	0.00257805	0.000508842	0.000195406	0.00129166
Thiobacillus	0.000549479	0.000407445	0.000453005	0.000962006	0.00089858	0.000898844	0.000516427	0.000520355	0.000707216	0.000643254	0.000835672	0.00136037
Treponema	0.00108428	0.00046756	0.000383722	0.000213941	0.000179014	0.00011598	0.000150904	0.000523944	0.00026315	0.000134411	0.000145515	0.000419103
UASB-TL25	9.01817e-05	0.000327292	0.00030378	0.00022995	0.000294847	0.000282701	0.000660624	0.000430638	0.000341273	0.00140172	0.000469806	9.61875e-05
Uliginosibacterium	0.00400784	0.000171439	0.000309109	0.000852852	0.000568633	0.000445798	0.000107309	0.000218908	0.00106494	7.68064e-05	8.7309e-05	0.00924087
uncultured	0.151155	0.255448	0.317173	0.210448	0.177364	0.176409	0.30769	0.25352	0.204871	0.273076	0.332614	0.142096
Undibacterium	0.000538993	0	0	0	0	0	0	0	0.000111017	0.00024002	6.23636e-05	0.00107867
Vampirovibrionales	0.000685801	5.34355e-05	0.000165213	0.000809191	0.00120045	0.00159472	5.70081e-05	8.2539e-05	0.000941585	8.64072e-05	5.40484e-05	0.000240469
Vicinamibacteraceae	0.000356532	0.00126909	0.00139632	0.000852852	0.000561612	0.000612519	0.00285041	0.00189481	0.00129108	0.00261142	0.00231161	0.00119547
unidentified Prolixibacteraceae (g_WCHB1-32)	0.00148695	0	0.000394381	3.78399e-05	9.1262e-05	0	0	0	0	0.000192016	0.000128885	0.00111303
WCHB1-41	0.00216436	0.00531905	0.00267539	0.00241593	0.00159007	0.0016056	0.0049027	0.00476932	0.00346618	0.00282263	0.00555452	0.00269325
Woesearchaeales	0.00298229	0.00133589	0.00132171	0.00289621	0.00331702	0.00354463	0.00199193	0.00305036	0.00438721	0.00130571	0.000806569	0.00136037

## Sheet: Suppl. Table 05
Supplementary Table 5 α-Diversity (Shannon-Index) and genera richness in the samples.
Exp. 1 (untreated / aerobic)				Exp. 2 (sterile / aerobic)				Exp. 3 (untreated / anaerobic)				Exp. 4 (sterile / anaerobic)
SampleID	Day	Shannon	Richness	SampleID	Day	Shannon	Richness	SampleID	Day	Shannon	Richness	SampleID	Day	Shannon	Richness
E1-1.1	1	4.04325	129	E2-1.1	1	2.65345	94	E3-1.1	1	2.95461	86	E4-1.1	1	4.11957	125
E1-1.2	1	3.74958	113	E2-1.2	1	3.02155	88	E3-1.2	1	3.55003	99	E4-1.2	1	2.9911	111
E1-1.3	1	4.05092	141	E2-1.3	1	3.03612	92	E3-1.3	1	3.27476	78	E4-1.3	1	3.78751	127
E1-2.1	2	3.36857	109	E2-2.1	2	0.759048	38	E3-2.1	2	0.550185	61	E4-2.1	2	1.74643	102
E1-2.2	2	1.77599	93	E2-2.2	2	2.18878	69	E3-2.2	2	0.806229	66	E4-2.2	2	0.576849	31
E1-2.3	2	0.763336	86	E2-2.3	2	0.833953	47	E3-2.3	2	0.675647	69	E4-2.3	2	1.38583	69
E1-3.1	3	1.56197	75	E2-3.1	3	1.34446	42	E3-3.1	3	1.35364	60	E4-3.1	3	1.36689	64
E1-3.2	3	0.707751	74	E2-3.2	3	2.04681	67	E3-3.2	3	1.29574	68	E4-3.2	3	1.39579	86
E1-3.3	3	1.74435	127	E2-3.3	3	1.09626	39	E3-3.3	3	1.20338	53	E4-3.3	3	1.73677	93
E1-4.1	4	1.63124	76	E2-4.1	4	1.71001	48	E3-4.1	4	2.34318	81	E4-4.1	4	1.07923	58
E1-4.2	4	1.92069	71	E2-4.2	4	1.78182	46	E3-4.2	4	1.98587	73	E4-4.2	4	0.998305	72
E1-4.3	4	1.51558	78	E2-4.3	4	1.60598	39	E3-4.3	4	1.87056	61	E4-4.3	4	1.60095	32
E1-7.1	7	2.45648	86	E2-7.1	7	1.98794	55	E3-7.1	7	2.59713	71	E4-7.1	7	1.02723	61
E1-7.2	7	2.64626	90	E2-7.2	7	1.87566	53	E3-7.2	7	2.04264	76	E4-7.2	7	0.853725	21
E1-7.3	7	2.45819	91	E2-7.3	7	1.999	46	E3-7.3	7	2.53607	69	E4-7.3	7	1.4594	23
E1-14.1	14	2.67317	106	E2-14.1	14	1.93962	43	E3-14.1	14	1.99339	74	E4-14.1	14	1.17811	33
E1-14.2	14	2.96547	87	E2-14.2	14	1.96723	46	E3-14.2	14	1.68808	63	E4-14.2	14	1.54935	46
E1-14.3	14	2.58246	77	E2-14.3	14	1.97289	39	E3-14.3	14	1.94525	64	E4-14.3	14	1.53535	42
E1-21.1	21	3.43034	159	E2-21.1	21	3.14237	43	E3-21.1	21	1.3377	57	E4-21.1	21	1.3291	39
E1-21.2	21	2.17807	81	E2-21.2	21	2.64319	41	E3-21.2	21	2.07819	63	E4-21.2	21	1.64972	39
E1-21.3	21	2.36747	90	E2-21.3	21	2.67341	42	E3-21.3	21	2.21623	60	E4-21.3	21	1.44574	60

## Sheet: Suppl. Table 06
Supplementary Table 6 Temporal succession of microbial community composition (MCC) in the tissue samples in percent. Phyla present under the threshold of 0.005 relative abundance were excluded to minimize the influence of contaminant bacteria for analysis.
Exp. 1 (untreated / aerobic)
Phylum	E1-1.1	E1-1.2	E1-1.3	E1-2.1	E1-2.2	E1-2.3	E1-3.1	E1-3.2	E1-3.3	E1-4.1	E1-4.2	E1-4.3	E1-7.1	E1-7.2	E1-7.3	E1-14.1	E1-14.2	E1-14.3	E1-21.1	E1-21.2	E1-21.3
	Day 1.1	Day 1.2	Day 1.3	Day 2.1	Day 2.2	Day 2.3	Day 3.1	Day 3.2	Day 3.3	Day 4.1	Day 4.2	Day 4.3	Day 7.1	Day 7.2	Day 7.3	Day 14.1	Day 14.2	Day 14.3	Day 21.1	Day 21.2	Day 21.3
Acidobacteriota	0.00567	0.00235	0.0033	0.00348	0.0045	0	2.82342	0.00022	6.80797	0.00025	0.0003	0.00022	8.57368	0.0005	0.00014	0.00053	0.00034	8.47194	0.00383	0.00012	0
Actinobacteriota	0.0410807	0.0100628	0.0419913	0.0083966	0.00146887	0.00283246	0.00159523	0.00137992	0.00932692	0.000851028	0.00087935	0.00399906	0.000771631	0.00325881	0.0010385	0.00209569	0.00720286	0.000917794	0.0209845	0.000806928	0.00067521
Armatimonadota	0.00608603	0.00371012	0.00455366	0.00309846	0.000155986	0	7.05856	0.000141128	0.000363092	5.58051	0	0	0	0	0	6.20944	0	0	0.000250741	0	0
Bacteroidota	0.276501	0.285224	0.294638	0.24194	0.010724	0.0348577	0.00790558	0.0103651	0.0894794	0.0133514	0.0214621	0.0289501	0.031997	0.0643511	0.0665272	0.510121	0.217188	0.500918	0.438348	0.687431	0.652546
Bdellovibrionota	0.000608603	0.00262509	0.00187025	0.00125358	0	7.11673	7.05856	7.84043	0.00010212	0.000181367	4.47127	4.70478	0	0	3.14698	3.10472	3.80098	0	0.000389082	0	0
Campylobacterota	0.000369509	0.000350011	0.000552944	0.00127723	0.000987911	0.00567915	0.00100231	0.00144264	0.0033586	0.00252518	0.000640882	0.00222693	0.000462979	0.0012169	0.000676601	0.000574374	0.00089323	0.000451837	0.00644146	0.000230551	0.000939422
Chloroflexi	0.0109766	0.00372762	0.00544813	0.00357151	0.000519953	5.69338	4.23513	6.27235	0.000295012	5.58051	0	0	0.000171474	0	0.00163643	0.000217331	0.000190049	0	0.000613884	7.20471	2.93569
Cloacimonadota	0	0	0	0	0	0	0	0	0	0	0	0	0	0	3.14698	0.000496756	0	0.000211799	0.00241231	0.000201732	0.000543103
Cyanobacteria	0.00173887	0.000490016	0.00266714	0.000756877	0.000103991	0.00116714	0.000621153	0.000266575	0.00083965	0.0016323	0.000238468	0.000439112	0.00193765	0.000433133	0.00102277	0.00301158	0.00239462	0.000423597	0.00202322	0.00024496	0.000998136
Deinococcota	0.00549916	0.00642271	0.00785506	0.00418648	0.000350968	0.000256202	8.47027	0.000109766	0.000283665	8.37077	4.47127	0	0.000360095	6.18761	6.29396	9.31417	0	0	0.000475544	0	0
Desulfobacterota	0.000673811	0.00138254	0.000910732	0.00111166	0.000389965	0.00041277	0.000861144	0.000580192	0.00280261	0.00121376	0.000715404	0.00114483	0.00152611	0.00193878	0.00983431	0.00878636	0.00458018	0.000974274	0.0062253	0.0024496	0.00413933
Firmicutes	0.0675549	0.14872	0.148482	0.0102888	0.109788	0.0251932	0.292337	0.0506649	0.11527	0.365789	0.325106	0.188646	0.490809	0.499031	0.462622	0.35355	0.551427	0.405524	0.242709	0.292425	0.316952
Fusobacteriota	0.000434716	0.00145255	0.00151247	0.00189219	0.226193	0.0120842	0.0026399	0.00150536	0.0070349	0.00104635	0.000834637	0.00090959	0.00090881	0.00610511	0.000928359	0.00122637	0	0.000663636	0.0126149	0.000561968	0.000264212
Gemmatimonadota	0.00328211	0.000735024	0.00110589	0.00125358	0.000116989	0	4.23513	0	0.000113466	0	0	0	0	0	0	0	0	0	0.000242095	0	0
Halobacterota	0	0	0	0	0	0	0	0	3.40398	0	0	0	0	0	0	0.000667515	0.00114029	0	0.000363143	0.000187323	0.000895387
LCP-89	0	0	0	0.000118262	3.89965	0	0	0	0.000158853	0.000153464	0	0	0	0.000123752	0.00080248	0.00316682	0.000684177	0.000395357	0.00224803	0	0
Myxococcota	0.00615124	0.00495266	0.00604986	0.0024835	6.49942	0	0	6.27235	7.94263	0.000223221	0	0	5.14421	6.18761	6.29396	0.000108665	0	7.05995	0.000259388	5.76377	2.93569
Nitrospirota	0.0014563	0.000455015	0.000292735	0.000331134	0.000142987	0	0	0	0	0	0	0	0	0	0.000409107	0	0	0	0.000259388	0	0
Patescibacteria	0.000695546	0.000857528	0.00113842	0.000165567	0.000714936	0.000355836	7.05856	0	0.00276857	0.000320879	7.45212	0.000376382	0	4.12507	0.000188819	0.00114875	0.00188149	0.000240038	0.00419343	0.000158504	0.000792637
Planctomycetota	0.0418197	0.00850528	0.023305	0.0134109	0.000610945	0.000526638	0.000225874	0.000219532	0.00141833	6.97564	0	0.00103505	0.000291505	0.000288755	0.0017151	0.000403614	0.00142537	0	0.00449605	0.000158504	0.000117428
Proteobacteria	0.515943	0.498346	0.443152	0.698006	0.646627	0.915681	0.691837	0.932525	0.759032	0.611764	0.649229	0.769827	0.470387	0.422119	0.448319	0.094989	0.205956	0.088433	0.231659	0.0138475	0.0198159
Spirochaetota	0.000369509	0	0	0	0	0	0	0	0.000624064	0	0	0	0	6.18761	0.000251758	0.0171691	0.000836216	0.000183559	0.00843875	0.000230551	0.000601817
Verrucomicrobiota	0.0100419	0.0188481	0.00972532	0.00201045	0.000545951	0.000825541	0.000564685	0.000376341	0.00612717	0.00043249	0.000432223	0.00217988	0.000240063	0.000412507	0.00363476	0.000931417	0.00256566	0.000254158	0.00955411	0.000317007	0.000220177
WPS-2	0.00254309	0.000542518	0.00131731	0.000875139	0	0	0	0	0	0	0	0	0	0	0	0	0	0	0.06917	0	0
Exp. 2 (sterile / aerobic)
Phylum	E2-1.1	E2-1.2	E2-1.3	E2-2.1	E2-2.2	E2-2.3	E2-3.1	E2-3.2	E2-3.3	E2-4.1	E2-4.2	E2-4.3	E2-7.1	E2-7.2	E2-7.3	E2-14.1	E2-14.2	E2-14.3	E2-21.1	E2-21.2	E2-21.3
	Day 1.1	Day 1.2	Day 1.3	Day 2.1	Day 2.2	Day 2.3	Day 3.1	Day 3.2	Day 3.3	Day 4.1	Day 4.2	Day 4.3	Day 7.1	Day 7.2	Day 7.3	Day 14.1	Day 14.2	Day 14.3	Day 21.1	Day 21.2	Day 21.3
Acidobacteriota	0.00128345	0.00175975	0.00269615	0.000125881	0.000129054	0	0.000156764	3.84335	0.000157558	6.00619	0.000173277	0.000166415	0.00222651	0.00221886	0.000215212	0.000414321	9.71605	0.000228071	0	0	0
Actinobacteriota	0.00879595	0.0038591	0.00300724	7.19321	0.00162239	0.00224857	0.000250823	0.00171669	3.50128	0.000345356	0.000103966	0.000302572	0.00010899	0.000164915	0.00053803	0	0	0	0.000345267	0.00038642	0.000151734
Armatimonadota	0.000667397	0.00226915	0.000891802	0	0	0	0	3.84335	0	0	0	0	0.00010899	8.99537	0	0	0.000218611	0	0	0	0
Bacteroidota	0.152492	0.089068	0.0590663	0.00329089	0.108903	0.0113652	0.0108481	0.0453387	0.00982109	0.0109463	0.0132384	0.00391831	0.00941986	0.011619	0.0145627	0.00665351	0.0100561	0.00419651	0.059625	0.0416782	0.0157803
Bdellovibrionota	0.000290917	0.000571146	0.000871062	7.19321	0.00044247	0	0.000125412	0.00178075	0.000105038	7.50773	6.93109	3.02572	0	0.000164915	0.000215212	0	7.28704	0	0.000876447	0	0.000455201
Campylobacterota	0.001215	0.000401346	0	0	0	0	0	0	0	0	0	0	0	0	0	0	0	0	0	0	0
Chloroflexi	0.00990828	0.0181686	0.0175249	0	0.000184362	6.11855	3.13529	0.000243412	0	6.00619	0.000103966	4.53858	0	0	0	0	0	0	0	0	0
Cyanobacteria	0.00148881	0.0038591	0.00750772	0	0.000313416	0	0	0.000717424	0	0	0.000346554	0	0	8.99537	0	0	0	0	0	0	0
Deinococcota	0.00491136	0.0126578	0.0151814	0	0	0	0	0.000230601	0.000105038	0.000225232	0	0	0	0	0	0	0	0	0	0	0
Firmicutes	0.0895167	0.365858	0.0123193	0.0182528	0.0329456	0.0227151	0.0917542	0.133672	0.0620777	0.484069	0.294207	0.450439	0.487015	0.490233	0.464571	0.288855	0.311569	0.319824	0.817221	0.856583	0.909832
Myxococcota	0.000393593	0.00656046	0.00472862	0	0	0	0	0	0	0	0	0	0	5.99691	0.000143475	0	0	0	0.79677	0	0.0001138
Nitrospirota	0.68451	0.000818128	0.00132733	0	0	0	0	0	0	0	0	0	0.00010899	0	0	0	0	0	0	0	0
Planctomycetota	0.0273633	0.00649872	0.011863	0.000125881	0.000811194	0.000474187	0	5.12446	0	0	0	0.75643	0.00029583	2.99846	0	0	0	0	0	0	0
Proteobacteria	0.69808	0.483591	0.860298	0.978061	0.854317	0.963044	0.896833	0.816122	0.927699	0.504219	0.691463	0.545023	0.500561	0.495195	0.519755	0.704077	0.677646	0.675751	0.121693	0.101242	0.0736666
Verrucomicrobiota	0.00109522	0.00211479	0.00157621	0	0.000331852	9.17782	0	2.56223	0	0	0.000242588	0	0.00010899	0.000134931	0	0	0.000340062	0	0.000159354	0.000110406	0
Exp. 3 (untreated / anaerobic)
Phylum	E3-1.1	E3-1.2	E3-1.3	E3-2.1	E3-2.2	E3-2.3	E3-3.1	E3-3.2	E3-3.3	E3-4.1	E3-4.2	E3-4.3	E3-7.1	E3-7.2	E3-7.3	E3-14.1	E3-14.2	E3-14.3	E3-21.1	E3-21.2	E3-21.3
	Day 1.1	Day 1.2	Day 1.3	Day 2.1	Day 2.2	Day 2.3	Day 3.1	Day 3.2	Day 3.3	Day 4.1	Day 4.2	Day 4.3	Day 7.1	Day 7.2	Day 7.3	Day 14.1	Day 14.2	Day 14.3	Day 21.1	Day 21.2	Day 21.3
Acidobacteriota	0.000436025	0.000638648	0.00747471	0.972573	0.00013589	0.000472587	0	0.52251	4.47251	7.69013	4.16808	0	1.41692	6.84299	1.07082	5.25381	2.61597	3.35514	1.71049	0.000790988	5.82744
Actinobacteriota	0.00227766	0.0092604	0.0109764	0.000364715	0.000253662	0.000654352	0.000436032	0.000465034	0.0001789	0.00316256	0.000317816	0.00151628	0.000396738	0.000190626	0.000310539	0.000324781	0.000643528	0.000726947	0.000786826	0.000246869	0.00202371
Armatimonadota	0.000183589	0.00318412	0.000958296	0	0	0.000150605	0	1.04502	0	0	0	1.67236	5.66769	1.95514	0	1.43286	0	0	0	0	0
Bacteroidota	0.172981	0.192352	0.13801	0.0167429	0.00907748	0.020503	0.00817317	0.0078272	0.00442779	0.0327023	0.0204861	0.0144492	0.269052	0.108334	0.0541409	0.631254	0.745022	0.628284	0.798094	0.574736	0.608078
Campylobacterota	0.00135397	0.00645035	0.000409218	0.00122058	0.000348786	0.000228504	0.000576531	0.000292605	0.000389109	0.0028838	0.000270925	0.00036792	0.000361315	0.00020529	0.00515066	0.000257914	0.000204045	0.000139798	8.12483	0.000292212	0.000196014
Chloroflexi	0.00172689	0.000483548	0.00264179	0	4.07671	5.19327	0.24224	1.56753	0.894502	0.00014419	0.52101	0	4.95923	1.95514	0	1.91048	0	2.79595	0.855245	0	0.000174823
Cloacimonadota	0.34423	0.00012773	0	0	0	0	0	0	0	0	0	0	0	1.46635	0	0.00123226	0	0	0	0.0056931	0.000116549
Cyanobacteria	0.000109006	0.000478986	0.000274539	0.000160475	0.000298959	0.0011581	7.75168	0.000135853	3.57801	0.000495052	0.00132336	0.000211833	0.000779307	0	0	2.38809	1.56958	5.03271	7.69721	0	0.000497982
Deinococcota	0.00166378	0.000834805	0.00627295	0	0	0	0	0	0	0	0	0	0	0	0	0	0	0	0	0	0
Desulfobacterota	0.34423	2.73706	9.32396	0	0.000185717	3.11596	0	0	0.01789	7.69013	0.000255295	0.000507283	0.000481754	0.00146635	0.0107082	0.00156181	0.000413323	0.000430577	0.000153944	0.00264502	0.000556256
Firmicutes	0.00898441	0.0523509	0.00971246	0.0258413	0.0511809	0.0157252	0.462678	0.219747	0.344585	0.454515	0.498851	0.541093	0.436603	0.644649	0.756179	0.263421	0.230231	0.364603	0.198246	0.40489	0.381878
Fusobacteriota	0	2.28089	0	0.00244602	0.0168368	0.000384302	0.000411808	0.000747189	0.000827415	0.000744981	0.000187563	0.000256429	7.08461	5.86542	0.000144561	6.68666	0.000146494	0	0	0	0
Myxococcota	0.00038439	0.000337571	0.00163687	0	0.905937	9.34788	0	0	0	0	0	0	0	1.95514	0	0	1.04639	0	0	0	0
Nitrospirota	0.000172115	0.000853052	0.00206163	0	0	0.000166185	0	1.56753	0	0.14419	0	0	2.83384	3.91028	0	3.34333	0	0	0	0	0
Planctomycetota	0.00038439	0.00333922	0.00678059	0.972573	0.00014948	0.000197344	1.93792	2.61255	0.894502	0.000134577	5.73111	2.22982	1.41692	0	0	0	0	0	0	1.51144	7.41675
Proteobacteria	0.800381	0.722453	0.777644	0.952738	0.921002	0.958355	0.527511	0.770232	0.649355	0.503953	0.477792	0.441247	0.29195	0.244231	0.173249	0.101236	0.0232873	0.00567019	0.00251015	0.0104138	0.00585923
Verrucomicrobiota	0.0069305	0.00424701	0.0322039	0.000218829	0.000312548	0.00163588	0.72672	0.000370982	9.39228	0.00047102	0.000260505	0.000150513	7.79307	0.000366589	8.56659	2.86571	0	0	1.71049	0	3.17861
WPS-2	0.000642563	0.00105377	0.00202019	4.37658	0.000122301	9.86721	0	3.65757	0	0.961266	0	0	0	0	0	0	0	0	0	0	0
Exp. 4 (sterile / anaerobic)
Phylum	E4-1.1	E4-1.2	E4-1.3	E4-2.1	E4-2.2	E4-2.3	E4-3.1	E4-3.2	E4-3.3	E4-4.1	E4-4.2	E4-4.3	E4-7.1	E4-7.2	E4-7.3	E4-14.1	E4-14.2	E4-14.3	E4-21.1	E4-21.2	E4-21.3
	Day 1.1	Day 1.2	Day 1.3	Day 2.1	Day 2.2	Day 2.3	Day 3.1	Day 3.2	Day 3.3	Day 4.1	Day 4.2	Day 4.3	Day 7.1	Day 7.2	Day 7.3	Day 14.1	Day 14.2	Day 14.3	Day 21.1	Day 21.2	Day 21.3
Acidobacteriota	0.0429546	0.0105673	0.03535	0.00157895	0	3.91944	4.58732	0.000919292	0.00131675	0.000144922	0.000136914	0.000150373	3.10377	0	0	0	0	0	0	0.580406	0
Actinobacteriota	0.0124872	0.0890436	0.150436	0.0101609	0.000245053	0.00236734	0.000598646	0.00743215	0.0136663	0.00154583	0.0016851	0.000351937	0.00152343	1.44015	0	0	0.000257188	0.000141527	0.00106171	0.000290203	0.000548897
Armatimonadota	0.0113326	0.00398888	0.00164987	0.000367198	1.57085	0.000101905	1.83493	3.45815	7.98032	1.31747	2.10637	0	1.55188	0	0	0.353563	0	0	0	0	0
Bacteroidota	0.315849	0.160687	0.229864	0.0319987	0.00313227	0.00512467	0.00265147	0.00857334	0.00664077	0.00283256	0.00242408	0.00258834	0.00480308	0.000890838	0.0516682	0.550418	0.486524	0.519438	0.605011	0.338876	0.44787
Bdellovibrionota	0.000571189	0.000477358	0.001737	0.000183599	0	0	1.14683	5.47541	1.71007	0.878314	1.75531	0	0	0	0	0	0	0	1.27151	0	0.801309
Chloroflexi	0.00258858	0.003675	0.0193853	0.00092324	0.000210494	0.000105825	7.56909	0.000515841	0.000570023	0.000127356	5.44146	0	7.24212	0	0	0	2.68233	1.22006	0	2.32162	3.80622
Crenarchaeota	0.0016528	0.00136668	0.00310581	0.000723904	2.51336	0.0004233	5.96352	5.47541	2.85012	0	1.93084	5.75897	0.000235369	0.22631	0	0	3.62904	0.976048	0	5.22365	0.66108
Cyanobacteria	0.00654437	0.000719307	0.000885366	0.15737	0	0	0	0	0	0	0	0	0	3.08605	0	0.19446	0	0	0	0	0
Deinococcota	0.00357905	0.00128821	0.00713352	0.000550797	0	1.17583	2.75239	0.000178671	0.000156756	3.95241	2.63296	0	1.03459	0	0	0	0	0	0	0	0
Desulfobacterota	0.00125783	0.000830472	0.00130416	0.000225564	0.062834	3.91944	3.66986	0.864538	0	0	1.57978	4.15925	9.82859	0	0	0	3.47125	0	0	1.93469	0.400655
Firmicutes	0.0169959	0.104698	0.0437736	0.31867	0.0752594	0.270312	0.658224	0.387662	0.763757	0.86708	0.390967	0.558348	0.521058	0.497808	0.474682	0.290038	0.309847	0.229998	0.293154	0.490404	0.380774
Gemmatimonadota	0.000388895	0.000438123	0.00102309	7.34395	0	0	0	9.22174	1.71007	0	0	0	0	0	0	0	0	0	0	0	0
Myxococcota	0.0148448	0.00906327	0.0143879	0.00162616	0.062834	0.000305716	0.000107802	0.000446678	0.000307812	5.70904	6.67018	2.87948	0.000124151	0.22631	0	0	2.84012	0.000112245	3.49666	5.61059	8.21342
Nitrospirota	0.010804	0.00226255	0.00653204	0.000351461	0	1.76375	2.75239	0.000158499	0.000188108	4.83073	2.45743	0	0	0	0	0	0	0	0	0	0
Planctomycetota	0.0438965	0.00595063	0.0107762	0.00072915	0	0.000160697	3.44049	0.00019308	0.000122555	0.878314	1.93084	0	0.000152602	0	0	0	4.89131	2.44012	4.45029	5.80406	5.20851
Proteobacteria	0.508164	0.591911	0.461464	0.630562	0.921099	0.72075	0.338019	0.593307	0.212992	0.12801	0.604481	0.438417	0.471555	0.501211	0.473649	0.159521	0.20318	0.250264	0.100672	0.170198	0.170503
Verrucomicrobiota	0.00451482	0.00719307	0.00813975	0.00072915	0	0.97986	2.29366	0.000302588	9.40538	7.02651	3.15956	1.59971	0.49143	0	0	0	1.57784	0	0	0	1.60262
WPS-2	0.000297747	0.00402812	0.00133508	0.000314741	0	2.93958	1.60556	2.01726	3.70515	1.31747	0.526593	0	0	0	0	0	0	0	0	0	0

## Sheet: Suppl. Table 07
Supplementary Table 7 Microbial community composition (MCC) in all experiments on day 1 in percent.
Genera present under the threshold of 0.005 relative abundance were excluded to minimize the influence of contaminant bacteria for analysis.
Genus	Exp. 1 (untreated / aerobic)			Exp. 2 (sterile / aerobic)			Exp. 3 (untreated / anaerobic)			Exp. 4 (sterile / anaerobic)
	E1-1.1	E1-1.2	E1-1.3	E2-1.1	E2-1.2	E2-1.3	E3-1.1	E3-1.2	E3-1.3	E4-1.1	E4-1.2	E4-1.3
Acetobacteroides	0.00792344	0.00273858	0.0108363	0.00912749	0.00220976	0	0.00784095	0.0541374	0.0023747	0.000171771	0	0
Acidaminobacter	0.000497157	0.000493437	0.00102145	0.00136912	0.000416936	0	0.000174398	0.00128881	0.000138253	0	0	0.47021
Aeromonas	0.072181	0.0752739	0.0335524	0.0758412	0.105047	0.580352	0.567897	0.178375	0.372014	0.147716	0.00244924	0.000666131
Ahniella	0.000341795	0.000912859	0.000288671	0	0.000750485	0.000351759	0.000125567	9.79794	0	0.00669906	0.00145463	0.00329147
Alkanindiges	0.00326259	0.00949867	0.0239597	0.00128615	0.009798	0.000351759	0.00059993	0	0.000252108	0	0.000198923	0.000438863
Allorhizobium group	0.00832738	0.00451495	0.00437447	0.0138987	0.00185537	0.0038191	0.00209976	0.00599182	0.0141262	0.000558255	0.00504768	0.00236281
Aquidulcibacter (g_UKL13-1)	0.00195756	0.0113737	0.0117245	0.000373398	0.000145928	0	0	9.79794	0	0.00197537	0.0046001	0.00281343
Aquimonas	0	0	0	0	0	0	0.000160446	0.000113053	0.000113855	0	0.00106921	0.47021
Arenimonas	0.00810987	0.00323201	0.00208731	0.00974982	0.00617065	0.00452261	0	0	0	0	0	0
Aridibacter	0	0	0	0	0	0	0	0	0.00103283	0.000264813	0.00218816	0.0129269
Armatimonas	0.00795451	0.00360209	0.00310876	0.000165954	0.00306448	0.00103015	0	3.01475	0	0.000880326	0	0
Aurantisolimonas	0.00677376	0.0042929	0.015677	0.00120317	0.00154266	0.00223618	0	1.50737	0	0.00163898	0	0.00116769
Azospirillum	0.000124289	0.000197375	0.000577342	0.00141061	0.000792178	0.00552764	0.000216254	0.000226106	5.69277	0.000307756	0	0
Bacillus	0	0	0	0	0	0	0	0	8.94578	0.000250499	0.0194323	0.00152818
Bacteroides	0.00080788	0.000419422	0.00108807	0.00277974	0.000166774	0	9.76631	0.00131142	8.13253	9.30426	0	5.09394
Blastocatella	0.00152254	0.00111023	0.000599547	0	0.000104234	0	8.37112	9.79794	0.00355391	0.0192598	0.0046374	0.0254345
Blastopirellula	0.000932169	7.40156	0.000799396	0.00916898	0.000437783	0.000628141	0	0.00116068	4.06626	0.00312766	0	0.000101879
Bosea	0.000435012	0	0.000333082	0.00352653	0	0.000276382	0.000118591	0.00100994	0.000252108	0.00278412	0.0109532	0.000791521
Candidatus Bacilloplasma	0.0735171	0.193378	0.173802	0.173049	0.478497	0.000276382	0.000565051	0.0114334	0	0	0.156739	0.0533963
Candidatus Megaira	9.32169	0	0	0	0.000104234	0	6.27834	0	6.50602	0.00676348	0	0
Candidatus Nitrocosmicus	0	0	0	0	0	0	3.48797	5.27581	4.06626	0.00168908	0.00259844	0.00432985
Candidatus Obscuribacter	0	0	0	0	0	0	0	7.53687	0.000431024	0.00693525	0.000534606	0.000274289
Casimicrobium (g_AAP99)	0.00320045	0.00177637	0.00339743	0.00846368	0.000312702	0	0.000369724	0.00149984	0.00121175	0.0165473	0.00832991	0.0331028
Chitinibacter	0.00040394	0.00562519	0.000777191	0	0	0	0.000320893	0.000158274	0.000187048	0.000128828	0	0.000160655
Chitinispirillum (g_BBMC-4)	0	0	0	0	0	0	0	0	0	0	0	3.52658
Chroococcidiopsis (g_PCC-6712)	6.21446	0	0	0	0	0	0	0	0	0	0	0
Chryseobacterium	0.00543765	0.0119659	0.011347	0.00854665	0.00885989	0.000376884	0.00751308	0.0344511	0.0199491	0.00523901	0.00576878	0.00551713
Cloacibacterium	0.00285865	0.000690812	0.00632855	0.00228187	0.00364819	0.00532663	0.0158493	0.0249772	0.0261379	0.000264813	0.000584337	0.00076801
Clostridium	0.00826523	0.00387348	0.0113026	0.0154338	0.00235569	0.00386935	0.00472271	0.0282859	0.00252922	0.0136343	0.00381684	0.00211203
Cnuella	0	0	0	0	0	0	0	0	0	0	0.0757276	0.0790345
Dechloromonas	0.00198863	0.00604461	0.00397477	0.000788284	0.000792178	0.000954774	0.00112312	0.00283387	0.00403373	0.00377896	0.000783261	0.00540742
Devosia	0	0	0	0	0	0	0	8.29056	0	0	0.000758395	0.000344821
Edaphobaculum	0.000528229	0.000222047	0.00073278	0.00112019	0.000750485	0.000100503	0	0	0.000162651	0.0155023	0.00046001	8.62052
Emticicia	0.00727092	0.00542781	0.00544033	0.0021989	0.00921428	0.00635678	0.000313917	0.00264544	0.00548132	0.00543941	0.0220183	0.0487686
Epulopiscium	0.00114967	0.00138162	0.00195408	0.00149359	0.000542017	0	0.000767353	0.00522305	0.00117108	0	0	0
Fimbriiglobus	0.00102539	0	0.000577342	0.00141061	0.000166774	0.000376884	0	3.01475	0.000463554	0.00394357	0.000385414	0.00067005
Fimbriimonadaceae	0.000745735	0.00162834	0.00310876	0.0014521	0	5.02513	0.00022323	0.00523059	0.00150452	0.0124677	0.00755909	0.00230011
Flavobacterium	0.00118075	0.00594592	0.0077497	0.000414886	0.0126332	0.00630653	0.00170213	0.00179378	0.000764458	0.00333522	0.0214962	0.0123548
Flectobacillus	0	0	0	0	0	0.00178392	0.0717056	0.0388074	0.0545774	0	0	5.09394
Fonsibacter	0.00152254	0.000863515	0.00279789	0.00282123	0.000625404	0	0.00183467	0.0097301	0.000691265	3.57856	0	0
Formosimonas (g_T34)	0.00198863	0.0035034	0.00315317	0.00589138	0	0	0.000690617	0.00492912	0.00144759	0.010113	0.00719854	0.00141063
Francisella	0	0	0	0.000373398	0.000208468	0.000201005	0	0	0	0.0180431	0.000198923	0.000803276
Gemmata	0.000932169	0	4.44109	0.000954238	0.000542017	0.000979899	1.39519	0	0.00013012	0.00152447	0	0
Gemmobacter	0	0	0	0	0	0	0.00155563	0.00190683	0.00411506	0.00408672	0.00170328	0.00150859
Gordonia	0	0	0	0	0	0	0	0	0	0	0.0663782	0.0793636
Haliangium	0	0	0	0.000124466	0	0.000150754	0.000244158	0.000113053	0.00151265	0.000837383	0.0093867	0.00595991
Haliscomenobacter	0.00276544	0.000863515	0.000821601	0	0.00120911	0.000829146	0	9.04425	0	0.00711418	0.00667636	0.0061911
Herpetosiphon	0	0	0	0.000580841	0	0	0	0	0	0.0001002	0.000982184	0.00670833
Hydrogenophaga	0.0767486	0.0458157	0.0384154	0.0135253	0.00998562	0.0109296	0.0481549	0.0612823	0.0522678	0.0176495	0.0151306	0.018346
Hyphomicrobium	0.00838952	0.00308398	0.00592885	0.0106211	0.00229315	0.00334171	0.00189745	0.00394932	0.00805934	0.00249068	0.00394117	0.00421622
Inhella	0.00251686	0.0152966	0.00504064	0	0.00404428	0.00226131	0.00379491	0.00727308	0.00128494	0.00798019	0	0.000250779
Iodobacter	0	0	0	0	0	0	0	0	0	0	0	0
Lacihabitans	0.117702	0.231373	0.203313	0.162511	0.0131335	0.00366834	0.0894594	0.135573	0.079406	0.00543225	0.0206259	0.00917302
Lacipirellula (g_Pir_4)	0.00080788	0.000246719	0.00148777	0.000580841	0.000166774	0.000201005	0	0.000406991	0.000113855	0.00122387	0	0.000846378
Lactovum	0.00351117	0.00335537	0.00131012	0.00750944	0.0104234	0.00213568	0.000195326	0.000655708	0.00151265	0	0.0138127	0.00239415
Leeia	0	0	0	0	0.00808856	0.00633166	0	0	0	0	0	0
Luteimonas	0.00155361	0	0.000555136	0	0	0	0	0	0	0.0173918	0.00512228	0.0179855
Luteitalea	0	0	0	0	6.25404	0	0	2.26106	0	7.15712	0.00576878	0.00201015
Luteolibacter	0.00239257	0.000888187	0.00413021	8.29772	0.000104234	0.000251256	0.00176491	0.00273588	0.00124428	0.00128828	0.00545796	0.00321702
Lysobacter	0	0	0	0	0	0	9.06871	0.000188422	0.000227711	0.00172487	0	0
Magnetospirillum	0.00114967	0	0.00097704	0	0.00052117	0	0.00265086	0.0144256	0.00123614	0	0.000124327	0
Massilia	0	9.86875	0.000266465	0	0.00723384	0.00781407	0.00138123	0.00244195	0.00183795	0	0	0
Mesorhizobium	0.00264115	0.0023685	0.0032642	0.0104966	0.00268924	0.00211055	0.00318103	0.00402469	0.00256988	0.0123389	0.0170825	0.0021904
Methylocystis	0	0	0	0	0	0	7.67353	0	0.000235843	0.00146721	0.0191091	0.0193335
Methyloglobulus	0	0	0	0	0	0	0	0	0	0	0.00101948	0.00570522
Mitochondria	0.000217506	0.0121879	0.00282009	0.000207443	0	0	0	4.52212	0	0.0001002	0	0.000180247
Mitsuaria	0	0	0	0	0	0	0	0	0	0.000901797	0	0
Muribaculum	0	0	0	0	0	0	0	0	0	0.000594041	0.000236221	0.000164574
Mycobacterium	0.00214399	0.00118425	0.00168761	0.000539352	0.000312702	0	0.000146495	0.000648171	0.000796988	0.00117377	0.000683799	0.000156737
Nanopelagicus (g_hgcI_clade)	0.0045987	0.00101155	0.00215393	0.00203294	0.00045863	0.000125628	0.000844088	0.0052532	0.000170783	0	0	0
Nitrospira	0.00208184	0.000641468	0.000399698	0.000165954	0.00110488	0.00160804	0.000209278	0.00140939	0.00323675	0.0127254	0.00430172	0.0091064
Nocardia	0.000186434	0	0.000666163	0	0	0	0	0.000113053	3.25301	0.000808755	0	0.000137145
Nocardioides	0.00304509	0.000345406	0.00277568	0.000456375	0	7.53769	8.37112	0	0.000951506	0.00102347	0.00515957	0.00203758
Novispirillum	0	0	0	0.000622329	0.000854719	0.00530151	0.00154168	0.00880307	0.000878313	0	0	0
Novosphingobium	0.0095392	0.0130761	0.0136341	0.0014521	0.00300194	0.00160804	0.000292989	0.00207264	0.000455422	0.0155095	0.0291298	0.0410063
Pannonibacter	0.00264115	0.00103622	0.000621752	0.0083807	0	0.000678392	0	5.27581	0	0.000787283	0.000422712	0.000168492
Paracoccus	0	0	0	0.00605734	0	0	0	0.0127599	0.0117678	0	0	0.000125389
Parvibium	0.00602803	0.00189973	0.000666163	0.00116168	0	0	0	0	0	0.00266245	0.00418982	0.00478439
Pelosinus	0.000217506	0.000148031	0.000399698	0.000331909	0	0	0	7.53687	0	8.58854	0	1.56737
Phreatobacter	0.0043812	0.00224514	0.00319758	0.00311165	6.25404	0	0.0024625	0.00861465	0.011719	0.00936867	0.0147949	0.00302894
Pirellula	0.0135165	0.00263989	0.00921526	0.0173422	0.000958953	0.000904523	5.58075	0.000113053	0.000715662	0.00687799	0.000186491	0.000199839
Polynucleobacter	0.00559301	0.00212178	0.00188746	0	0.000208468	0	6.97593	7.53687	7.31927	0.000207556	0	0
Porphyrobacter	0.000310723	9.86875	0.000266465	0	0	0	0	0.000278864	0	0	0	0.000791521
Pseudomonas	0.00276544	0.00123359	0.00330861	0.000580841	0.00285601	0.0114573	0.00665504	0.00636112	0.00908403	0.00601198	0.000808126	0.000431026
Pseudorhodobacter	0.00149147	0.00101155	0.00133233	0	0	0	0.0345518	0.0528486	0.0615632	0.0102418	0.0154912	0.00667307
Pseudoxanthomonas	0.00239257	0.00118425	0.0036861	0.000414886	0.00108403	0.00110553	0.000216254	0.000271327	0.000268373	0.000264813	0.00176545	0.000889481
Raineya	0	0	0	0	0	0	0	0	0	0.0116733	0	0
Reyranella	0	0	0	0	0	0	3.48797	6.78319	0.000219578	0.00201115	0.0012557	0.000771928
Rheinheimera	0.000590374	0.000986875	0.000555136	0.000539352	0.0104026	0.00605528	0.0130171	0.0116822	0.0189163	0.00667044	0.00087029	0.000286045
Rhodobacter	0.0132679	0.0123113	0.00837145	0.0160976	0.0127374	0.0124874	0.0112592	0.0387998	0.00814066	0.0145504	0.0172815	0.0109167
Rhodoferax	0	0	0	0	0	0	0	0	0	0	0	0
Rivicola	0	0	0	0.000248932	0	0	0.000418556	0.000376844	0.000561144	0	0	0
Roseomonas	0	0	0	0	0	0	6.97593	8.29056	0.000187048	0.000586884	0.00100705	0.000466292
Rubellimicrobium	0.000870025	0.000764828	0.000444109	0.00779986	0.00283516	0.00497487	0	0	0	0.0001002	0	0
Runella	0.000217506	0.000296062	0.000288671	0	0.000708791	0.000628141	9.06871	2.26106	0.000113855	0.00118808	0.0026979	0.0069356
Sandaracinobacter	0	0	0.000266465	0.000248932	8.33872	0.000125628	0	0	0	0.00400083	0	0.000603436
Sandaracinus	0.00469192	0.00360209	0.00301994	0.000580841	0.000271008	0	0	0	0	0.00203978	0.00156652	0.00405556
Shinella	0.000435012	0	0	0.000663818	0	0	8.37112	6.78319	0	0	0.000683799	0
Sphaerotilus	0	0	0	0.00759242	0.00364819	0.0051005	0.0287967	0.0433672	0.0258126	0.00679926	0.00106921	0.00249995
Sphingopyxis	0	0	0	0	0	0	0	0	0	0.0254221	0	0
Sphingorhabdus	0.00195756	0.0049097	0.00472976	0.00157657	0.00183452	0.000904523	0.00170213	0.0218871	0.000390361	0.00589031	0	0
Sulfurospirillum	0	0.000246719	0.000754985	0.00194996	0.000354396	0	0.00164632	0.0104009	0.000601807	0	0	0
Tahibacter	0.000372868	0.000493437	0	0.000331909	0	0	0	0.000376844	8.13253	0.014257	0	0
Telmatocola	0.000590374	0	0.00024426	0	0.000271008	0.000653266	0	0	0	7.87283	0	0
Thiothrix	0	0	0	0	0	0	0	0	0	2.86285	0.00943643	0.0243647
Truepera	0.00655626	0.00888187	0.0101701	0.0102892	0.0168859	0.018392	0	0	0	0	0	1.17553
Uliginosibacterium	0.00105646	0	0.00899321	0	0.000104234	0.000150754	0.000509243	0.00202742	0.000325301	0	0	0.000188084
uncultured	0.29789	0.137472	0.168872	0.229308	0.0584544	0.0542462	0.0268713	0.0488691	0.11536	0.207807	0.216516	0.225983
Undibacterium	0.00388404	0.0090299	0.00519607	0.0010787	0.000250162	0.000175879	0.000299965	0.000467286	0.000365964	0.0011022	0	0
unidentified Anaerolinea (g_OLB13)	0.00984992	0.00229448	0.00259804	0.0190433	0.0185745	0.0140704	0	0	0.00120361	0.00103778	0.00289682	0.0115437
unidentified Anaerolineaa/Caldilineae (g_RBG)	0.00428798	0.00209711	0.0028423	0.00294569	0.00435698	0.00540201	0	3.01475	0	2.86285	0.000248654	0.00381654
unidentified Blastocatellales (g_11-24)	0.00114967	0.000222047	0.000177644	0	0.000625404	0.000904523	0	0	0.000455422	0.00345689	0.000186491	0.00280167
unidentified Cyanobacteria (g_WPS-2)	0.00363546	0.000764828	0.00179864	0.00170103	0.000166774	0.00040201	0.000781304	0.00174102	0.00317169	0.000350699	0.00765855	0.00186125
unidentified Flavobacteriales (g_NS9)	0.000248578	0.000542781	0.000754985	0.000124466	0.000896412	0.000125628	4.18556	0.000278864	0	0.00163898	0.000335683	0.00022335
unidentified Frankiales (g_PeM15)	0.0174316	0.00167769	0.0219168	0.00307016	0.00110488	0.000854271	0.000118591	0.000188422	0.00217952	0.00396505	0.00396603	0.00761741
unidentified Micropepsaceae (g_A0839)	0.00149147	0	0.000377493	0.00170103	0	0.000175879	9.06871	0.000286401	0.000431024	0.00289863	0.000236221	0.000180247
unidentified Myxococcales (g_Blfdi19)	0.00040394	0.000715484	0.000177644	0	0.000333549	0	0	0	0	0	0	0.000144981
unidentified Phycisphaeraceae (s_SM1A02)	0	0	0	0	0	0	3.48797	0.00162043	0.00317982	0.00735752	0	0.000368331
unidentified Planctomycetaceae (s_SH-PL14)	0.0168723	0.00148031	0.0032642	0.00336058	0.000271008	0.000703518	0	0	0.000138253	0.0013527	0.00249897	0.00171235
unidentified Planctomycetes (g_OM190)	0.00124289	0	0.000532931	0.000539352	0.000396089	0.000100503	0.000118591	0.000128127	0.000187048	0.0124248	0.00336926	0.00543485
unidentified Sphingobacteriales (g_env.OPS_17)	0.00590374	0.0494424	0.00659502	0.00124466	0.0125498	0.000628141	0.000530171	0.000874277	0.000829518	0.11893	0.0157771	0.0432946
unidentified Thermoleophilaceae (g_67-14)	0.00410154	0.000690812	0.00492961	0.00136912	0.00058371	0.000527638	5.58075	3.01475	0.000333434	0.000951897	0.000484876	0.00131659
unidentified Thermomicrobiales (g_JG30-KF-CM45)	0.000870025	0.000518109	0.00153218	0.000414886	0	0.000201005	9.76631	0.00012059	0.000252108	0.000866012	0.000298385	0.000646539
Vitreimonas (g_SWB02)	0.00186434	0.000419422	0.000421903	0.00112019	0.00279347	0.00223618	6.97593	0.00121344	8.94578	0.00453046	0	0.00024686
Vogesella	0.00475406	0.0096467	0.00763867	0.00813177	0.0820321	0.123492	0.00897803	0.0102426	0.011044	0.00163898	0.00228762	0.00156737
Zoogloea	0.000186434	0	0.000310876	0.000456375	0	0.00329146	0.0018835	0.00307505	0.00415572	0.000178928	0.00208869	0.00529378

## Sheet: Suppl. Table 08
Supplementary Table 8 Temporal succession of microbial community composition (MCC) in the tissue samples in percent. Genera present under the threshold of 0.005 relative abundance were excluded to minimize the influence of contaminant bacteria for analysis.
Exp. 1 (untreated / aerobic)
Genus	E1-1.1	E1-1.2	E1-1.3	E1-2.1	E1-2.2	E1-2.3	E1-3.1	E1-3.2	E1-3.3	E1-4.1	E1-4.2	E1-4.3	E1-7.1	E1-7.2	E1-7.3	E1-14.1	E1-14.2	E1-14.3	E1-21.1	E1-21.2	E1-21.3
	Day 1.1	Day 1.2	Day 1.3	Day 2.1	Day 2.2	Day 2.3	Day 3.1	Day 3.2	Day 3.3	Day 4.1	Day 4.2	Day 4.3	Day 7.1	Day 7.2	Day 7.3	Day 14.1	Day 14.2	Day 14.3	Day 21.1	Day 21.2	Day 21.3
Acetobacterium	0.000248578	0	0.000111027	0	0.000369574	0.000374948	0.00116321	0.000158499	0.00134693	0.000510414	0.00252073	0.0023499	0.00437371	0.00320274	0.00440395	0.00267629	0.00542637	0.00498334	0.00173982	0.00210286	0.00131882
Acetobacteroides	0.00792344	0.00273858	0.0108363	0	0.00245502	0.00240832	0.00235514	0.00242503	0.0372887	0.003899	0.0154129	0.00526172	0.0166311	0.0294788	0.0371815	0.437893	0.153952	0.488499	0.360967	0.677388	0.657377
Acidaminobacter	0.000497157	0.000493437	0.00102145	0	0.00595277	0.00177379	0.00314497	0.00164839	0.00599029	0.00507578	0.00405442	0.00345673	0.002389	0.00234567	0.00115982	0.00129498	0.00169574	0.00135909	0.00384982	0.000488693	0.000317788
Aeromonas	0.072181	0.0752739	0.0335524	0.426718	0.626137	0.901331	0.688662	0.930736	0.734537	0.604883	0.650211	0.753704	0.456428	0.385006	0.42562	0.0839664	0.19677	0.0827439	0.149727	0.00435381	0.00589497
Alistipes	9.32169	0	0	0	0	0	0	0	0.00034264	5.67127	0	0	0	0	0	0.00657849	0.00218327	0.00121295	0.00140667	0.000162898	0.000858028
Alkanindiges	0.00326259	0.00949867	0.0239597	0.00119546	0	0.000418211	0	0.000126799	0.000189043	0	0	0	0	0	6.72359	0.000207197	0.000127181	0	0.000703333	0	0
Allorhizobium group	0.00832738	0.00451495	0.00437447	0.00319785	0.000211185	0	0.000172327	0.000285298	0.000472607	0	0.000151851	0	0	0	0	0	0	0	0.00044421	0	0.000222452
Anaerocolumna	0	0	0	0	0	0	0	0	0.000189043	0	0.000136666	0.000493819	0.00240738	0.000360872	0	0.000932385	0	0.00505641	0.000194342	0.00103662	0.000444903
Angelakisella	0.000124289	0	0.000111027	0.000119546	0	0	0	0	0.00034264	0	7.59255	0	0.00567848	0.00354106	0.000134472	0.00326335	0.00269199	0.00301046	0.000175833	0.000992196	0.0019544
Aquidulcibacter (g_UKL13-1)	0.00195756	0.0113737	0.0117245	0.00206216	0	0.00095179	0.000157967	0.000158499	0.000165412	0	0	0	0	4.51091	0	0	0	0	0.000342412	0	0
Arenimonas	0.00810987	0.00323201	0.00208731	0.00185296	0.000211185	0	0.000100524	0	0.000118152	0	0	0	0	0	6.72359	0	0	0	0.000203596	0	0
Armatimonas	0.00795451	0.00360209	0.00310876	0.0030783	0.000158389	0	0	0.000142649	0.000378085	5.67127	0	0	0	0	0	6.90655	0	0	0.000175833	0	0
Aurantisolimonas	0.00677376	0.0042929	0.015677	0.00271967	0	0.000879685	0	0	0.000141782	0	0	0.000153254	0.0002389	0	0	0.000120865	0	0	0.000379429	0	0
Bacteroides	0.00080788	0.000419422	0.00108807	0	0.000884337	0.000201895	0.000114885	0.000221898	0.00401716	0.000510414	0.00068333	0.00214556	0.00189283	0.00412748	0.000588314	0.0038504	0.00222566	0.00540714	0.01899	0.00327276	0.00402002
Candidatus Bacilloplasma	0.0735171	0.193378	0.173802	0.00424387	0.0013595	0.0123156	0.000674948	0.00144234	0.00323735	0.000396989	0.000819996	0.00183905	0.00523743	0.000811963	0.000554696	0.00276262	0.000572313	0.000540714	0.00623745	0.000429458	0.000635576
Caproiciproducens	0.000124289	4.93437	0.000111027	0	0	0	0	0	0.000508052	0	6.07404	8.51412	0.00163555	0.00169159	5.04269	0.00599144	0.00385781	0.0110335	0.00117531	0.00296178	0.00125526
Chitinibacter	0.00040394	0.00562519	0.000777191	0.00083682	0.00167628	0	0	4.75496	0	0	0	0	0	0	0	0	0	0	0.000101798	0	0
Chitinimonas	0	0	0	0.00526001	0	0	0	9.50992	0.000118152	0	0	0	0	0	0	0	0	0	0.000286886	0	0
Chryseobacterium	0.00543765	0.0119659	0.011347	0.00803945	0.000171588	0.000548001	4.30818	0.000253598	0.000460791	0	0	6.81129	0.000220523	0	0	0.00018993	0	7.30695	0.000397938	0	0
Cloacibacterium	0.00285865	0.000690812	0.00632855	0.00289898	0.000131991	0.00299958	0.000157967	0.000206048	0.000531682	0.000368632	0	0.000204339	0.000165393	0.000270654	0.000117663	0.000172664	0	0	0.00141592	8.88533	0.000492572
Clostridium	0.00826523	0.00387348	0.0109251	0	0.0233755	0.00235063	0.102578	0.00927217	0.0302114	0.00847854	0.182449	0.0720124	0.286203	0.295735	0.254101	0.250535	0.34909	0.0588356	0.133374	0.00342085	0.18972
Colidextribacter	0.000279651	0	0.000177644	0	0.000197986	0.000187474	0	0	0.000567128	0.000425345	0.000546664	0.000170282	0.00090047	0.00277421	0.00606804	0.00404033	0.00413337	0.00141755	0.00193416	0.00130318	0.000762692
Dechloromonas	0.00198863	0.00604461	0.00397477	0.00983264	6.59953	0.000418211	0	0	0.000697095	0	0	0.000527875	0	0.0004962	0	0	0.000423935	0	0.000953201	0.00026656	0.000953365
Desulfovibrio	0	9.86875	0.000577342	0	9.23934	0	0.000215409	6.33995	0.000448976	0.000453701	0.000349257	0	0.000826963	0.000721745	0.00603443	0.0044202	0.0019925	0.000716081	0.00161026	0.00156974	0.00295543
Emticicia	0.00727092	0.00542781	0.00544033	0.00254035	0.000118791	0	0	0	0.00036627	0	0	0	0.000183769	0	0	6.90655	0	0	0.000342412	0	0
Epulopiscium	0.00114967	0.00138162	0.00195408	0	0.000778744	0.000850843	0.0253752	0.000935142	0.0204048	0.00867704	0.0204392	0.00110684	0.0173846	0.036809	0.00657231	0.0275226	0.034148	0.0965687	0.0157324	0.136375	0.0217049
Falcatimonas (g_XBB1006)	0.000341795	0.000172703	0.000688369	0	0.000329976	0.000490316	0.000359015	0.000285298	0.00280019	0.000255207	0.000577034	0.000664101	0.00485151	0.00814218	0.00174813	0.00224463	0.0832185	0.035161	0.00483078	0.0357487	0.000667355
Flavobacterium	0.00118075	0.00594592	0.0077497	0.00349671	7.91943	0.00111042	8.61636	0.000364547	0.000283564	0	6.07404	0	5.51308	0	0	0.00018993	0	0	0.000314649	0	0
Fonsibacter	0.00152254	0.000863515	0.00279789	0	0.000712749	0.000663369	0.000545703	0.000443796	0.00682916	0.000524592	0.000561849	0.000698158	0.000624816	0.0019848	0.000470652	0.00143311	0.00939017	0.00026305	0.00889345	0.000192516	0.000476682
Haloimpatiens	0	0	0	0	0	0	0	0	0.00036627	0	0	0	0	0.000608972	0	0	0	0.0169521	0.000194342	0	0
Herbinix	0.000248578	0	0	0	0	0	0	0	0	0.000141782	0	0	0.0433328	0	0	0	0	0	0.000546008	0	0.0078017
Hydrogenoanaerobacterium	0	9.86875	0.000266465	0	0	0	0.000157967	0	0.000496237	0	0	0	0.000808586	0.000789408	0	0.00402307	0.00752485	0.00442801	0.00298916	0.00387993	0.00144594
Hydrogenophaga	0.0767486	0.0458157	0.0384154	0.0412433	0.000541161	0.000389369	0.000315933	0.000840043	0.00185498	0.000255207	0.000212591	0.000459762	0.000826963	0.000473645	0.000504269	0.000466192	0.000508722	0	0.00280408	0.00294697	0.000953365
Hyphomicrobium	0.00838952	0.00308398	0.00592885	0.00263001	0	0	0	0	0	0	0	0	0	0	0	0	0	0	0.000527499	0	0
Hypnocyclicus	0.000621446	0.00204777	0.00206511	0.00239091	0.229677	0.0122435	0.00268543	0.00152159	0.00712454	0.00106336	0.000850366	0.000987638	0.000973978	0.00667614	0.00099173	0.00136404	0	0.000686853	0.0134466	0.000577547	0.000286009
Inhella	0.00251686	0.0152966	0.00504064	0.00134489	0	0	0	0	0	7.08908	0	0	0	0	0	0	0	0	0.000194342	0	0
Lacihabitans	0.117702	0.231373	0.203313	0.111745	0.00168948	0.0205356	0.00145042	0.00163254	0.00443069	0.000425345	0.000182221	0.000544903	0.00145178	0.00094729	0.000453843	0.00224463	0.000614706	0.000438417	0.00790324	0.000725636	0.000778581
Lactovum	0.00351117	0.00335537	0.00131012	0.00520024	0.000620356	0.00226411	0.000129245	0.000253598	0.000401716	0	0.000455553	0.000153254	0.000165393	0	0	0.000397127	0	0.000160753	0.000333158	0	0
Macellibacteroides	0.0016779	0.000493437	0.00111027	0	0.000620356	0.000274	0.000631866	0.000475496	0.0103619	0.00347365	0.00186777	0.00931444	0.00474125	0.015089	0.00282391	0.0114303	0.027789	0.0126995	0.0156769	0.00236942	0.00341622
Magnetospirillum	0.00114967	0	0.00097704	0	0.000739147	0.000908527	0.000330294	0.000301148	0.00536408	0.000609661	0.000865551	0	0.000569685	0.000518754	0.001496	0.000397127	0.000572313	0	0.00619118	0.000414649	0.000492572
Mitochondria	0.000217506	0.0121879	0.00282009	0.0102212	0	0.00012979	0	0	0.000200858	2.83563	0	5.10847	5.51308	9.02181	0	5.17992	8.47871	0	0.000462719	0	0
Nanopelagicus (g_hgcI_clade)	0.0045987	0.00101155	0.00215393	0.000956366	0.000659953	0.000591264	0.000746751	0.000237748	0.00573035	0.000184316	0.000288517	0.00200933	0	0.00178181	0.000285753	0.00119138	0.005278	0.000453031	0.0114569	0	0.000143005
Novosphingobium	0.0095392	0.0130761	0.0136341	0.00292887	0	8.65264	0	0	0.000531682	0.000184316	0.000349257	0.000476791	0	0	0	0	0	0	0.000897674	0.000236942	0
Oscillibacter	0.000186434	0	0.000199849	0	9.23934	0.000144211	8.61636	6.33995	0.000496237	0.000297741	0.00253591	0.000102169	0.01755	0.00225545	0.00107577	0.00126045	0.0013354	0.00857836	0.000999473	0.00884091	0.00325733
Paeniclostridium	0.000621446	0.000296062	0.000555136	0.000597729	0.000316777	0.000317263	0.000416457	0.000269448	0.000720725	0.190966	0.000409998	0.000221367	0.00084534	0.000360872	0.000420225	0.000500725	0.000445132	0.000277664	0.00417372	0.000207324	0.000333678
Paludibacter	0.000932169	0	0.000821601	0	0.000527962	0.000360527	0	0.000380397	0.00698276	0.00143199	0.00135147	0.00595988	0.00139665	0.00196224	0.00237007	0.00146764	0.00364584	0.00141755	0.00753306	0.000814489	0.0016525
Paludicola	0	0	0.000466314	0	0	0.000100947	0.000129245	6.33995	0.00109881	0	0.000106296	0	0.00749779	0.00884137	0.00210112	0.0155225	0.00576552	0.00591863	0.00977262	0.00119952	0.000715023
Paraclostridium	0	0.00180105	0.00115468	0	0.0528094	0.000447053	0.0609033	0.00126799	0.00185498	0.000326098	0.00230814	0.000885468	0	0.0017367	0.000386607	0	0.000487526	0.000321506	0.00377578	0	0.00185906
Parvibium	0.00602803	0.00189973	0.000666163	0.00167364	0	0	0	0	0	0	0	0	0.000367539	0	0	0	0	0	0.74035	0.00013328	0
Pelosinus	0.000217506	0.000148031	0.000399698	0.000239091	0.000329976	0.000216316	0.000545703	0.000301148	0.0021858	0.00031192	0.000349257	0.000544903	0.00159879	0.00162393	0.000386607	0.000915118	0.00169574	0.00634243	0.00297065	0.000340604	0.000349567
Pirellula	0.0135165	0.00263989	0.00921526	0.00382546	0.000131991	0.000201895	0	0	0.70891	0	0	0	0.000147016	0	8.40449	3.45328	0	0	0.000360921	0	0
Polynucleobacter	0.00559301	0.00212178	0.00188746	0.00173341	0.000290379	0.000663369	0.000373375	0.000491346	0.00150053	0.000297741	0.000227777	0.00057896	0.000716701	0.000631527	0.000504269	0.000310795	0.000890264	0.000219209	0.0020082	0.000118471	0.000158894
Proteocatella	0.00155361	0.00123359	0.00117689	0.001315	0.00589998	0.000966211	0.0603289	0.00553161	0.0110826	0.10852	0.017554	0.0523107	0.0490665	0.0934208	0.0801788	0.0125872	0.00684656	0.0760507	0.00124009	0.047033	0.00211329
Rhodobacter	0.0132679	0.0123113	0.00837145	0.0046324	0	0.000475895	0	0	0.000330825	0	0	0	0	0	0.000941303	0.000362594	0.000317952	0	0.00114754	0.000370222	0.000587908
Sedimentibacter	0	0	0.000155438	0	0	0	0.000100524	3.16997	0.000555313	5.67127	4.55553	0	0.000202146	0.00137583	0.00016809	0.00638856	0.0032643	0.0169375	0.00322052	0.00610126	0.00521173
Sporobacter (g_NK4A214)	0	0	0.000288671	0	6.59953	0	0	0	0.000697095	0	0	0.000187311	0.000551308	0.00241333	0.000420225	0.00402307	0.00375183	0.0181651	0.00418298	0.0115954	0.0167315
Terrisporobacter	0	0.00039475	0.000222054	0	0.00168948	0	0.00389172	0.00358207	0.000271749	0.000411167	0.000303702	0.000834383	0.00567848	0.00518754	0	0.000138131	0	0	0.000351666	0	0.00298721
Treponema	0	0	0	0	0	0	0	0	4.72607	0	0	0	0	0	0	0.0181297	0.00078428	0	0.00727394	0.000118471	0.000127115
Truepera	0.00655626	0.00888187	0.0101701	0.0028691	0.000263981	0.000259579	8.61636	0.000110949	0.000248118	0.85069	4.55553	0	0.000385916	6.76636	6.72359	0.000103598	0	0	0.000416447	0	0
Tuzzerella	0	0	0.000133233	0	0	0.000100947	0	0	0.000401716	0.00100665	0.000151851	0.000306508	0.0080491	0.00417259	0.00667317	0.00103598	0.00582911	0.00238207	0.00132338	0.00189554	0.000349567
Uliginosibacterium	0.00105646	0	0.00899321	0.000777047	0.000118791	0.000562422	0.000143606	0.000206048	0.000200858	0	0	0	0	0	0	0	0	0	0.000259123	0	0
uncultured	0.29789	0.137472	0.168872	0.131799	0.0113116	0.00610011	0.0229339	0.0211596	0.0208538	0.0372035	0.0791903	0.0523788	0.0217767	0.0331326	0.110099	0.0185614	0.019819	0.00512948	0.0479006	0.00596798	0.0104235
Undibacterium	0.00388404	0.0090299	0.00519607	0.0260909	0.000910735	0.000692211	0.000789833	0.000538896	0.00102792	0.000340276	0.000455553	0.000595988	0.000477801	0.00182692	0.00048746	0.000224463	0.000423935	0	0.0019064	0	0
unidentified Anaerolinea (g_OLB13)	0.00984992	0.00229448	0.00259804	0.00230125	0.000435569	0	0	6.33995	5.90758	0	0	0	0.000147016	0	0.00126067	0.000207197	6.35903	0	0.000212851	7.40445	3.17788
unidentified Chlorobi (g_EF648021)	0.00192648	9.86875	0.00111027	8.96593	0	0.000504737	0.000114885	0.000285298	0.00361544	0.000765621	0.000182221	0.00287777	0.0021501	0.00462368	0.00863982	0.00941018	0.00824554	0.00406266	0.00676495	0.00635301	0.00552951
unidentified Frankiales (g_PeM15)	0.0174316	0.00167769	0.0219168	0.00182307	0.000171588	0.000663369	0.000272851	0.000126799	0.000543498	0	0.000182221	0.000749242	0.000147016	0.0004962	0.000201708	0.000241729	0.000466329	0.000160753	0.00197118	5.92356	0
unidentified Planctomycetaceae (s_SH-PL14)	0.0168723	0.00148031	0.0032642	0.00523013	0.000369574	5.76843	4.30818	0	0.000129967	0	0	0	5.51308	0	0	0	0	0	0.00014807	0	0
unidentified Prolixibacteraceae (g_WCHB1-32)	0.000466085	0.000320734	0.000377493	0.000478183	0	0.000187474	0	0	0.000496237	0	0.000258147	0.000442734	0.000643193	0.000766854	0.000773213	0.000966918	0.0013142	0.000920676	0.00151772	0.00638263	0.00402002
unidentified Sphingobacteriales (g_env.OPS_17)	0.00590374	0.0494424	0.00659502	0.0607591	7.91943	0.000173053	0.000143606	0.000586445	0.00192587	0	0	5.10847	0.000275654	0.000315763	0	0.000362594	0.000169574	0	0.00165653	0	0
Exp. 2 (sterile / aerobic)
Genus	E2-1.1	E2-1.2	E2-1.3	E2-2.1	E2-2.2	E2-2.3	E2-3.1	E2-3.2	E2-3.3	E2-4.1	E2-4.2	E2-4.3	E2-7.1	E2-7.2	E2-7.3	E2-14.1	E2-14.2	E2-14.3	E2-21.1	E2-21.2	E2-21.3
	Day 1.1	Day 1.2	Day 1.3	Day 2.1	Day 2.2	Day 2.3	Day 3.1	Day 3.2	Day 3.3	Day 4.1	Day 4.2	Day 4.3	Day 7.1	Day 7.2	Day 7.3	Day 14.1	Day 14.2	Day 14.3	Day 21.1	Day 21.2	Day 21.3
Acetobacteroides	0.00912749	0.00220976	0	0	0	0	0	0	0	0	0	0	0	0	0	0	0	0	0	0	0
Aeromonas	0.0758412	0.105047	0.580352	0.962153	0.607365	0.934968	0.858962	0.722233	0.897803	0.369453	0.674026	0.467463	0.474244	0.458863	0.502176	0.686017	0.702252	0.688617	0.00588505	0.00643852	0.00241795
Alkanindiges	0.00128615	0.009798	0.000351759	0	0	0	0	0	0	0	0	0	0	0	0	0	0	0	0	0	0
Allorhizobium group	0.0138987	0.00185537	0.0038191	0	0.00171957	0	0	0.000375417	0	0	0	0	0	0	0	0	0	0	0.00100171	0.00104976	0.00165674
Anaerocolumna	0	0	0.000201005	0	0.000770842	0.000218805	0.000284419	0.00133482	0.000200386	0.000611677	0.00092235	0.000678391	0.00123819	0.00103599	0.00784274	0.00350477	0.000201045	0.00171631	0.0201177	0.0183358	0.0555232
Anaerospora	0	0	0	0	0.000276713	0	0	0.000570078	0	0.000185357	0.000422744	0	0.00106857	0.00135475	0.00286832	0.00397764	0.00241254	0.00138819	0.0231228	0.00685842	0.00120897
Anaerosporobacter	0	0	0	0	0.000316243	0	0	0.000222469	0	0	0	0	0.000135692	0.000111568	0.000581687	0.00044505	0.000402091	0	0.00275471	0.00286934	0.00600009
Anaerovorax	0	0	0.000201005	0.000222082	0.000731312	0.000296949	0.000501916	0.0025584	0.000218603	0.00326228	0.00497684	0.00281793	0.00934579	0.00771413	0.00840437	0.00634196	0.00554311	0.00441696	0.0317626	0.0126671	0.0122688
Arenimonas	0.00974982	0.00617065	0.00452261	0	0.000296478	9.37734	0	0	0	7.41427	0	0	0	0	0	0	0	0	0	0	0
Aurantisolimonas	0.00120317	0.00154266	0.00223618	0.000370137	0.00256947	0.00101588	0.000920179	0.00586763	0.000582942	0.00163114	0.00048039	0.000574023	0.000424038	0.000637531	0.00116337	0.000584128	0.000804182	0.000429076	0.0160691	0.00447897	0.00255228
Azospira	0	0	0.00324121	0.0043121	0.00381468	0.00398537	0.00406552	0.00369855	0.00515539	0.00287303	0.00363175	0.0032354	0.003087	0.00355424	0.0028282	0.0055075	0.00651962	0.00436648	0	0	0
Azospirillum	0.00141061	0.000792178	0.00552764	0.000740275	0.0067004	0.00196924	0.00242593	0.0132786	0.000801545	0.00433735	0.00130666	0.000800153	0.000865037	0.00181697	0.00238692	0.00116826	0.000861623	0.00148915	0.0368964	0.0314928	0.0103882
Blastopirellula	0.00916898	0.000437783	0.000628141	0	0	0	0	0	0	0	0	0	0	0	0	0	0	0	0	0	0
Candidatus Bacilloplasma	0.173049	0.478497	0.000276382	0.00768035	0.00187769	0.00986184	0	0.00133482	0.000783328	0.000278035	0.000634115	0.00220912	0.0002205	0.00164164	0.000381105	8.34469	0.000229766	0	0	0	0
Candidatus Soleaferrea	0	0	0.000276382	0.000148055	0.00106732	0.000250063	0	0.0016129	0	0.000407785	0.000172941	0.000173946	0.00600438	0.000940359	0.012055	0.105032	0.000315929	0.038844	0.000751283	0.000769823	0.000358214
Casimicrobium (g_AAP99)	0.00846368	0.000312702	0	0	0	0	0	0	0	0	0	0	0.000118731	9.56297	0	0	0	0	0	0	0
Chitinilyticum	0.000788284	0.00110488	0.0021608	0.00029611	0.000672016	0.000156289	0.000568838	0.00104283	0.000145735	0.000315107	0.000211372	0.000139157	0	0	0.00044128	0.000667575	0.0149635	0.000176678	0.0401519	0.000629855	0.0127166
Chloroplast	0.00128615	0.00362734	0.00678392	0	0.000237182	0	0	0.000500556	0	0	0.000384312	0	0	0	0	0	0	0	0	0	0
Chryseobacterium	0.00854665	0.00885989	0.000376884	7.40275	0.00802467	0.000171918	0	0.000236374	0	0.000111214	9.60781	0	0.000627576	0.000525963	0.000421222	0	0	0	0	0	0
Cloacibacterium	0.00228187	0.00364819	0.00532663	0.000518192	0.0314859	0.00250062	0.00234227	0.00741101	0.00275076	0.00396664	0.00509214	0.00158291	0.00115338	0.00298046	0.00144419	0.00208617	0.00166581	0.000605755	0.0152761	0.00888796	0.00300004
Clostridium	0.0122391	0.0019596	0.00386935	0.00442314	0.00721429	0.00573581	0.0536715	0.0525028	0.0343571	0.552308	0.221249	0.469986	0.417304	0.421504	0.359021	0.00317098	0.00261359	0.00295305	0.00638591	0.00797817	0.0246272
Colidextribacter	0	0	0.000201005	0.000148055	0	0.000187547	0.000752873	0.00133482	0.000291471	0.000667285	0.00113372	0.000747969	0.00608918	0.00329922	0.00764216	0.00851159	0.00600264	0.00535083	0.0171543	0.0148366	0.0069404
Desulfosporosinus	0	0	0.00040201	0.000259096	0	0.000203176	0.000434994	0.000444939	0.000382555	0.000426321	0.000384312	0.000643601	0.00552945	0.00828791	0.00254739	0.00673138	0.00606008	0.00297829	0	0	0
Emticicia	0.0021989	0.00921428	0.00635678	0	9.88259	6.25156	0.33461	0.000945495	7.28677	0.00012975	9.60781	0	0.000169615	0	8.02327	0	0	0	0	0	0
Flavobacterium	0.000414886	0.0126332	0.00630653	3.70137	0.00527731	0.000593898	0.00100383	0.0019327	0.000728677	0.000852641	0.0015949	0.000365287	0.000576691	0.00135475	0.00044128	0.000278156	0.000689299	0.000126199	0.00475813	0.000419903	0.000985089
Flectobacillus	0	0	0.00178392	0.000758782	0.00393327	0.00106277	0.00237573	0.00938543	0.00386199	0.00135311	0.0027094	0.000643601	0.000695422	0.00162571	0.00497443	0.00119607	0.00172325	0.000832913	0.00667808	0.00314928	0.00219406
Formosimonas (g_T34)	0.00589138	0	0	0	0.00235206	0	0	0	0	0	0	0	0	0	0	0	0	0	0	0	0
Gracilibacter	0	0	0.000577889	5.55206	0.00148239	0.000328207	0.000468455	0.0019327	0.000163952	0.000463392	0.000172941	0.000191341	0.000576691	0.000510025	0.000842443	0.00328225	0.0020679	0.00310449	0.032973	0.0291133	0.0088658
Herbinix	0.000705306	0	0	0	0	0.000234434	0	0.000389321	0	0	0.000403528	0	0.000305307	0.000446272	0.0011032	0	0.000947786	0	0.00317209	0.00188956	0.00600009
Hydrogenophaga	0.0135253	0.00998562	0.0109296	0	0.000296478	0	0	0.000583982	0	0	0	0	0.000440999	0	0	0	0.000804182	0	0	0	0
Hyphomicrobium	0.0106211	0.00229315	0.00334171	0	0	7.81445	0	0	0	0	0	8.69732	0.000152654	0	0	0	0	0	0	0	0
Lachnoclostridium	0	0	0.000879397	0.000740275	0.00177887	0.00042198	0.000685951	0.00312848	0.000382555	0.000889713	0.000384312	0.00022613	0.0142477	0.028657	0.0041721	0.0529053	0.0655983	0.0828622	0.00129388	0.00104976	0.000402991
Lacihabitans	0.162511	0.0131335	0.00366834	7.40275	0.0403408	0.00304764	0	0.000903782	0	0.000426321	0.000807056	0.000156552	0.000627576	6.37531	0.000681978	0.000139078	8.61623	0.000252398	0.000333904	0.00111974	0.00304482
Lactovum	0.00750944	0.0104234	0.00213568	0.0018877	0.000968494	0.00201613	0	0.000250278	9.10846	0.000389249	0.000422744	0.00045226	0.00100073	0	0	0	0	0	0	0	0
Leeia	0	0.00808856	0.00633166	0	0	0	0	0	0	0	0	0	0	0	0	0	0	0	0	0	0
Lutispora	0	0	0	0	0	0	0.000167305	0.000278087	0	0	0	0	6.78461	0.000175321	0.000120349	0.000278156	0	0.000378597	0.0153178	0.000839807	0.00246272
Massilia	0	0.00723384	0.00781407	0.000222082	0	0	0.000167305	0.000222469	0	9.26784	0	0	0	0	0	0.000250341	0	0	0	0	0
Mesorhizobium	0.0104966	0.00268924	0.00211055	0	0.000395304	0	0	0	0	7.41427	0	0	0	0	0	0	0	0	0	0	0
Novispirillum	0.000622329	0.000854719	0.00530151	0.000999371	0.00707594	0.00185984	0.0025765	0.0155172	0.00151201	0.00381835	0.00144117	0.000852337	0.000966806	0.00321953	0.00357035	0.00358822	0.00201045	0.000858152	0.058934	0.0181258	0.0127614
Pannonibacter	0.0083807	0	0.000678392	0	0.00156145	0.000109402	0	0.000653504	0.000109302	0.000166821	0.000172941	0	0	0.000111568	0.000160465	0.000194709	0.000143604	0.000126199	0.000667808	0.00125971	0.000761205
Paracoccus	0.00605734	0	0	7.40275	0	0	0	0	0	0	0	0	0	0	0	0	0	0	0	0	0
Pirellula	0.0173422	0.000958953	0.000904523	7.40275	0.000177887	0.000234434	0	0	0	0	0	0	5.08845	3.18766	0	0	0	0	0	0	0
Pseudomonas	0.000580841	0.00285601	0.0114573	0.00440463	0.015911	0.0100338	0.00888391	0.0328281	0.00528291	0.00635774	0.00436194	0.00379203	0.00274777	0.00376144	0.00830408	0.00411671	0.00476765	0.00386169	0.0102675	0.0133669	0.00613442
Rheinheimera	0.000539352	0.0104026	0.00605528	0.000314617	0.000770842	0.000218805	0.000301149	0.000361513	0.000182169	0	0.000461175	0.000330498	0.000424038	0.000127506	0.000200582	0.000222525	0.000229766	0.000328117	0	0	0
Rhodobacter	0.0160976	0.0127374	0.0124874	0	0.000948729	0.000453238	0	0	0.000163952	0	0	0	0.00033923	0.000286889	0	0	0.000488253	0.000302877	0	0.000769823	0
Rubellimicrobium	0.00779986	0.00283516	0.00497487	0.000129548	0.000296478	0	0	0	0	0	0	0	0	0	0	0	0	0	0	0	0
Ruminiclostridium	0.000248932	0	0.00160804	0.000851316	0.00513895	0.000171918	0.00242593	0.00796719	0.00047364	0.00172382	0.00238274	0.00132199	0.00300219	0.00215167	0.00998897	0.0389419	0.110173	0.0714791	0.214283	0.327175	0.538486
Solitalea	0.000622329	0.000875565	0.00130653	0	0.00154169	0.000390723	0.000284419	0.000806452	0.000182169	0.000166821	0.000441959	0.000173946	0.00152654	0.00151414	0.000621803	0.00169675	0.00163708	0.000353357	0.00884845	0.00167961	0.00183585
Sphaerotilus	0.00759242	0.00364819	0.0051005	0	0.000672016	0	0	0	0	0	0	0	0	0	0	0	0	0	0	0	0
Sporobacter (g_NK4A214)	0	0.000166774	0.000251256	0.000203576	0.00241135	0.000234434	0.0013719	0.00432425	0.00023682	0.00131603	0.000269019	0.000278314	0.00257815	0.00156195	0.0135994	0.037412	0.0157103	0.0486623	0.212488	0.290363	0.188779
Sporomusa	0	0	0.000175879	0	0.000810373	0.000203176	0.000501916	0.00173804	0.000218603	0.000203892	0.000115294	0.000191341	0.0089048	0.000175321	0.0126968	0.000194709	0.0113447	0.0127966	0.0883175	0.0412905	0.000895536
Truepera	0.0102892	0.0168859	0.018392	0	0	0	0	0.000250278	0.000109302	0.000278035	0	0	0	0	0	0	0	0	0	0	0
uncultured	0.229308	0.0584544	0.0542462	0.00109191	0.00889433	0.00201613	0.0288267	0.0427558	0.0192553	0.0176089	0.0426202	0.0223521	0.00715776	0.00763444	0.00990874	0.00759367	0.00548567	0.00497224	0.0341834	0.0188957	0.0334483
unidentified Anaerolinea (g_OLB13)	0.0190433	0.0185745	0.0140704	0	0.000138356	0	0.33461	0.000222469	0	7.41427	0.000115294	0	0	0	0	0	0	0	0	0	0
unidentified Anaerolineaa/Caldilineae (g_RBG)	0.00294569	0.00435698	0.00540201	0	0	0	0	0.41713	0	0	0	0	0	0	0	0	0	0	0	0	0
unidentified Christensenellaceae (g_R-7 group)	0	0	0	0	9.88259	0	0	0.83426	0	0	0	0	0	0	0	0.000305972	0.000631857	0	0.00475813	0.0133669	0.00188062
unidentified Lachnospiraceae (g_UCG-010)	0	0	0	0	7.90608	0	0.000100383	0.000333704	0	0	0	0	0.33923	0	0	0	0	0.00307925	0	0.0182658	0.000223884
unidentified Peptostreptococcaceae	0	0	0	0.000129548	0.000691782	0.000265691	0.00220843	0.00515851	0.00382556	0.00722892	0	0.000156552	0.000881999	0.0115712	0.00140407	0.000723207	0.00867368	0.00136295	0.0159856	0.00412905	0.00340304
unidentified Prolixibacteraceae (g_WCHB1-32)	0	8.33872	0.000125628	0.000148055	0.000672016	0	0.000518646	0.00221079	0.000145735	0.000407785	0.000192156	0	0.000271384	0.000302827	0.000922676	8.34469	0.00258487	0.000403836	0.0330565	0.0284834	0.00232839
unidentified Sphingobacteriales (g_env.OPS_17)	0.00124466	0.0125498	0.000628141	0	7.90608	0	0	0.00112625	0	0	0.00142196	0	0.000373153	0.00197635	0.00076221	0	0.000603136	0.000252398	0	0.00034992	0
unidentified Thermoanaerobacterales (g_BRH-c20a)	0	0	0.000175879	0	0.000256947	0	6.69221	0.000458843	0	0.000185357	0.000134509	6.95785	0	6.37531	0	0	0	0	0	0.0171461	0.000179107
Vogesella	0.00813177	0.0820321	0.123492	0.00520043	0.209037	0.00868967	0.0186545	0.0307008	0.0170328	0.0114736	0.0191964	0.0139679	0.00980376	0.0109177	0.00930699	0.00634196	0.00769717	0.00567895	0.0160274	0.0149066	0.013836
Zoogloea	0.000456375	0	0.00329146	0.000999371	0.00432858	0.00282883	0.00262669	0.0089683	0.00165774	0.00235403	0.00144117	0.000834942	0.00378242	0.00266169	0.00198576	0.00108481	0.00157964	0.0023473	0.00717893	0.0320526	0.0214929
Exp. 3 (untreated / anaerobic)
Genus	E3-1.1	E3-1.2	E3-1.3	E3-2.1	E3-2.2	E3-2.3	E3-3.1	E3-3.2	E3-3.3	E3-4.1	E3-4.2	E3-4.3	E3-7.1	E3-7.2	E3-7.3	E3-14.1	E3-14.2	E3-14.3	E3-21.1	E3-21.2	E3-21.3
	Day 1.1	Day 1.2	Day 1.3	Day 2.1	Day 2.2	Day 2.3	Day 3.1	Day 3.2	Day 3.3	Day 4.1	Day 4.2	Day 4.3	Day 7.1	Day 7.2	Day 7.3	Day 14.1	Day 14.2	Day 14.3	Day 21.1	Day 21.2	Day 21.3
Acetobacteroides	0.00784095	0.0541374	0.0023747	0.00134866	0.00133804	0.00110402	0.00459644	0.00183716	0.00181363	0.0210872	0.0134154	0.00298605	0.263728	0.0913089	0.0263503	0.652019	0.753414	0.637743	0.802838	0.546048	0.608961
Aeromonas	0.567897	0.178375	0.372014	0.944445	0.910899	0.949449	0.517898	0.765877	0.643369	0.428064	0.465904	0.434287	0.28679	0.23629	0.164939	0.0991197	0.0203494	0.000789971	6.53142	0.000677062	0.000278972
Allorhizobium group	0.00209976	0.00599182	0.0141262	4.90422	0.000289678	0.000424622	0.000137207	0.000142949	5.86497	0	0.000199346	0	6.44408	0.000195554	2.77022	0.000201781	8.19659	9.80256	0	0	0.000182186
Angelakisella	3.48797	0.000278864	0	1.96169	0	0	2.45013	0.26472	0	9.78272	3.23264	0	0.00176138	0.000356009	0.00684799	0.00278457	0.00172675	0.00167797	0.00155012	0.00249306	0.00335336
Bacteroides	9.76631	0.00131142	8.13253	2.45211	4.13825	1.59233	0.000205811	0.000142949	0.000189484	0.00339678	0.00141158	0.0024462	0.00315044	0.00652851	0.00339075	0.00217923	0.00155735	0.00360965	0.0049813	0.0247311	0.00113866
Candidatus Bacilloplasma	0.000565051	0.0114334	0	0	9.19612	0	0	0	6.76727	0	0	0	0	0	0	0	0	0	1.74171	0	2.27732
Chryseobacterium	0.00751308	0.0344511	0.0199491	0.00121134	0.00156334	0.00262204	0.000539028	0.000667094	0.000234599	0.000206524	0.000183183	0.000123716	0.000186162	0.000175498	0.00024932	9.08013	4.91795	5.76621	0	0.000104971	0
Cloacibacterium	0.0158493	0.0249772	0.0261379	0.00243249	0.00108514	0.00173033	0.00101925	0.00110123	0.000825607	0.00464679	0.00154089	0.00100097	0.000701689	0.000742104	0.00136849	0.0010089	0.000426223	0.000518959	0.000383177	0.00183699	0.000506704
Clostridium	0.00472271	0.0281578	0.00252922	0.00224123	0.00631314	0.00115709	0.0116724	0.0504079	0.0120051	0.117778	0.20052	0.0442003	0.124478	0.456554	0.369753	0.105113	0.0489336	0.196363	0.0410914	0.275942	0.121011
Desulfovibrio	4.18556	0	0	0	6.43728	0	0	0	1.80461	7.06529	9.15914	0.000466746	0.000400965	0.00149424	0.0110809	0.00164956	0.000431687	0.000409401	0.000156754	0.00275549	0.000483931
Emticicia	0.000313917	0.00264544	0.00548132	5.39464	0	0.000514854	0	0.26472	0	4.89136	3.77141	0	0	3.00853	0	0	0	0	0	0	0
Epulopiscium	0.000767353	0.00522305	0.00117108	0.000205977	0.000128746	0.000217619	0.000421422	0.000508262	0.000843653	0.0132447	0.00732192	0.0462866	0.0647272	0.00763665	0.177765	0.031841	0.00661191	0.0117977	0.0487462	0.0144492	0.0306357
Falcatimonas (g_XBB1006)	0.000551099	0.00380612	0.000406626	0.000166743	0.000216109	0.000116771	0.000744839	0.000232953	0.000306783	0.00546745	0.00170791	0.00212004	0.0757967	0.00600202	0.0349768	0.0192146	0.0249067	0.0360677	0.0239703	0.00591511	0.0930912
Fimbriimonadaceae	0.00022323	0.00523059	0.00150452	0	0	0.000153925	0	1.05888	0	0	0	1.68703	5.72807	2.00569	0	1.51336	0	0	0	0	0
Flectobacillus	0.0717056	0.0388074	0.0545774	0.000323679	0.000101157	0.00203288	0	0.000651211	4.06036	0.000402178	4.84896	0	3.58005	4.51279	3.87831	4.03561	3.82507	5.76621	0	4.72369	0
Fonsibacter	0.00183467	0.0097301	0.000691265	0.000426667	0.000206913	0.000222926	0.000485125	0.000301781	0.000184972	0.00390222	0.000242448	0.000269925	0.000279244	0.000120341	0.000349048	0.000166469	8.19659	0.000138389	6.96685	0.000209942	8.53995
Herbinix	5.58075	0.000896888	0.000113855	6.86591	5.05787	7.43088	0.000102905	4.23552	4.51152	0.000429352	0.000414855	9.55985	0.0481516	0.000436237	0.0040279	0.00164451	0.000333328	0.000622751	0.024114	0.00230936	0.000216345
Hydrogenophaga	0.0481549	0.0612823	0.0522678	0.00149579	0.00123688	0.00114117	0.000509627	0.000645916	0.000550405	0.000554354	0.000673466	0.000545474	0.000186162	0.00127361	0.000731338	0.000595253	0.000120217	0.000536258	7.40228	0.000808276	0.000278972
Hyphomicrobium	0.00189745	0.00394932	0.00805934	0	0.000193119	5.30777	2.45013	2.11776	0	0	0.000123918	0	3.58005	0.000175498	1.66213	8.57568	3.82507	2.30649	0	2.09942	0.000113866
Hypnocyclicus	0	3.76844	0	0.00246682	0.017091	0.000392775	0.000416522	0.000757098	0.00083463	0.0008424	0.000193958	0.000258678	7.16009	6.01706	0.000149592	7.06233	0.000153003	0	0	0	0
Inhella	0.00379491	0.00727308	0.00128494	0	0	0	0	0	0	0	0	0	2.14803	0	0	0	0	0	0	0	0
Lacihabitans	0.0894594	0.135573	0.079406	0.00970545	0.00396813	0.00890644	0.00106335	0.00223953	0.00095193	0.000978272	0.00162709	0.00277798	0.000515527	0.000977772	0.00707514	0.000655787	0.000459009	0.000605453	0.000235131	0.00104971	0.000375758
Macellibacteroides	9.06871	0.000700929	8.94578	0	3.67845	2.12311	0.000254813	0.000127065	7.21843	0.00165763	0.00142236	0.00381832	0.0027638	0.00665386	0.00908633	0.00175549	0.00172675	0.00313682	0.00236438	0.0131738	0.00216915
Magnetospirillum	0.00265086	0.0144256	0.00123614	0.00249134	0.000436816	0.000467084	0.000999652	0.000630033	0.000532359	0.00486962	0.000377141	0.000837893	0.000400965	0.000200569	0.000349048	0.000196736	0.000234969	0.000201818	0.000100148	0.00166379	0.000284665
Nanopelagicus (g_hgcI_clade)	0.000844088	0.0052532	0.000170783	0.000191265	0.000174726	5.30777	0.000142107	0.000158832	6.31612	0.00202176	0.000113142	6.74813	8.59211	0.000110313	0.000199456	5.04452	3.82507	5.76621	0.03048	8.92253	3.41598
Novispirillum	0.00154168	0.00880307	0.000878313	0.000603219	0.000280482	0.000265389	0.000735038	0.00043414	0.000473709	0.00359787	0.000393304	0.000517357	0.000315044	0.000255725	0.000515261	0.000307716	0.000180325	0.000317142	9.57942	0.00120717	0.000278972
Oscillibacter	2.09278	0.000263791	3.25301	0	0	0	0	0	0	0.000135871	0.00011853	0.000281172	0.00587844	0	0.000116349	0.00172522	0.00212018	0.000265246	0.00551252	0.000367398	0.00266446
Paludicola	0.000390652	0.00297707	0	4.90422	5.97748	0.69001	0.000245013	0.000100594	0.000130834	0.000983706	8.62036	0.000433005	0.00418865	0.0117934	0.0227214	0.00470654	0.0474965	0.0288945	0.000627017	0.0181232	0.0358849
Paracoccus	0	0.0127599	0.0117678	0	0	0	0	0	0	0	0.00018857	0	0.000207643	0.000270768	0	0.000141247	0.000174861	0	0	0	6.26263
Phreatobacter	0.0024625	0.00861465	0.011719	0.000274636	0.000703503	0.000228234	6.86036	0.000174715	8.57188	8.15226	0.000323264	0	8.59211	0.000571621	0	0.000201781	0.000109288	0.000328674	0	0.000141711	0.000176492
Proteocatella	0.000167422	0.000746151	0.000406626	0.00130452	0.00188061	0.000626317	0.00930558	0.0156767	0.00570707	0.142828	0.082901	0.0341624	0.0721236	0.0487883	0.0831343	0.00309733	0.0266498	0.0160243	0.00738922	0.00361625	0.0154915
Pseudomonas	0.00665504	0.00636112	0.00908403	0.000250115	0.000170128	0.000122079	0.000225412	0.000169421	6.31612	0.000211959	0.000193958	0.000230561	2.86404	5.51564	0.000171754	6.55787	0	2.30649	0	1.57456	0
Pseudorhodobacter	0.0345518	0.0528486	0.0615632	0.000460997	0.00245536	0.00100317	0.000592931	0.00074651	0.000216553	0.000467396	0.000856649	0.000337407	0.000515527	0.0012335	0.000642691	0.000620476	0.000306006	0.000294077	0.00018288	0.000430381	0.000512397
Rheinheimera	0.0130171	0.0116822	0.0189163	0.000112797	0.000289678	0.000270696	0	9.00047	9.47418	4.89136	7.54282	6.74813	0	0	6.09449	0	0	0	0	4.19884	0
Rhodobacter	0.0112592	0.0387998	0.00814066	0	0.000197717	0	0	0	0	0.000119567	0	0	9.30812	0	0.000188375	0	0	0	0	0	0
Ruminiclostridium	4.18556	0.000399454	0	0.980844	0	0	4.41023	0	0	0.00015761	0	0	0.000114561	0.00119338	0	0.00252226	0.00334421	0.00126857	0.00111905	0.00136462	0.00515244
Sedimentibacter	3.48797	0.000429602	2.43976	0	1.37942	0	3.43018	0	0	0.00017935	5.38773	3.37407	0.000279244	0.000361024	0.000177294	0.00356143	0.00560646	0.00319448	0.0032004	0.00522755	0.00493609
Sphaerotilus	0.0287967	0.0433672	0.0258126	0.000230498	0.000386237	0.00216026	0.000338118	0.000444729	0.000117299	0.000630442	0.000344815	0.000286796	0.000336524	0.00106301	0.00050418	0.000968547	6.01083	0.000103792	0	0.000509109	9.67861
Sphingorhabdus	0.00170213	0.0218871	0.000390361	0.00018636	6.89709	0	7.35038	0.000127065	5.86497	0.000559789	0.00011853	0.000118092	0.000272084	8.02274	9.41875	0	0	7.49608	3.48343	0.000136462	0
Sporobacter (g_NK4A214)	0.000299965	0.00209525	8.94578	3.43295	3.67845	6.36933	0.000132307	5.29439	8.12073	0.000706529	0.000123918	5.62344	0.000816251	0.00377069	0.00129646	0.0165763	0.0161801	0.0100909	0.0100018	0.024495	0.0193458
Succinispira	4.18556	0.000331622	0	0	0	0	4.41023	0	0	0.00570115	0.000608813	0.000821023	0.00125302	0.000982786	0.000786743	0.00290564	0.000961733	0.00245064	0.000962296	0.00082927	0.00206098
Sulfurospirillum	0.00164632	0.0104009	0.000601807	0.00123096	0.000354051	0.000233542	0.00058313	0.000296486	0.000374456	0.00316851	0.000280162	0.000371147	0.000365165	0.000210597	0.00119674	0.000272404	0.000213111	0.000144155	8.27314	0.000304416	0.000210652
Terrisporobacter	0.000202302	0.00107024	0.00200873	6.37549	6.89709	3.71544	7.35038	0.000608855	9.02303	0.000641311	7.54282	0.1155	0.000315044	9.02559	0.00175632	0.00525134	4.91795	4.61297	0.0011713	0.000703305	0
Thermoclostridium (g_HN-HF0106)	0	0.000271327	0	3.92338	2.29903	1.59233	0.39202	3.17664	2.25576	0.000152176	3.23264	2.24938	0	0.00114825	2.77022	0.0013822	0.00367207	0.0140004	0.000300445	0.00905899	0
Tuzzerella	0	0.000180885	8.13253	0	0	0	0	1.58832	0	0.00120653	0.00040408	0.00209192	0.00128882	0.000230654	0.011984	0.000136202	7.10371	0.000288311	0.000117566	0.000446126	0.00119559
uncultured	0.0268713	0.0488691	0.11536	0.0206321	0.0395525	0.0116187	0.439671	0.148868	0.325763	0.206877	0.201566	0.293729	0.0188382	0.0937307	0.0400408	0.0129493	0.0175298	0.0126511	0.001524	0.00692283	0.0218794
unidentified Cloacimonadales (g_GZKB75)	4.18556	0.000211032	0	0	0	0	0	0	0	0	0	0	0	1.50426	0	0.00130149	0	0	0	0.00593086	0.000125253
unidentified Prolixibacteraceae (g_WCHB1-32)	8.37112	0.000459749	0.000113855	0.000132414	0	0	3.43018	4.76496	0	0.000413048	0	0	8.59211	0.000250711	0.99728	0.00201276	0.000256826	0	0.000165463	0.000545849	0.00111019
Vogesella	0.00897803	0.0102426	0.011044	0.00050023	0.000344855	0.000201695	0.000245013	0.000164126	0.000248133	0.00171197	0.000274774	0.000236185	0.000171842	0.000150426	0.00100282	0.000161425	7.10371	6.91946	5.22514	0.000393641	8.53995
Exp. 4 (sterile / anaerobic)
Genus	E4-1.1	E4-1.2	E4-1.3	E4-2.1	E4-2.2	E4-2.3	E4-3.1	E4-3.2	E4-3.3	E4-4.1	E4-4.2	E4-4.3	E4-7.1	E4-7.2	E4-7.3	E4-14.1	E4-14.2	E4-14.3	E4-21.1	E4-21.2	E4-21.3
	Day 1.1	Day 1.2	Day 1.3	Day 2.1	Day 2.2	Day 2.3	Day 3.1	Day 3.2	Day 3.3	Day 4.1	Day 4.2	Day 4.3	Day 7.1	Day 7.2	Day 7.3	Day 14.1	Day 14.2	Day 14.3	Day 21.1	Day 21.2	Day 21.3
Acetobacteroides	0.000171771	0	0	8.15027	0	1.79338	0	1.16679	4.05649	4.85977	4.75868	0.000260735	0.000256892	0.000195796	0.0515057	0.551309	0.485776	0.527924	0.603778	0.338397	0.446008
Acidaminobacter	0	0	0.47021	9.23697	0.0016113	0.000272992	9.20929	0.000545473	0.000347699	8.83595	0.00016391	0.00614176	0.00151281	0.000387471	0.00189359	0.00278967	0.000136133	0.001238	0.000316543	0	0.000140512
Aeromonas	0.147716	0.00244924	0.000666131	0.603701	0.920797	0.714008	0.334168	0.581424	0.193526	0.120876	0.601822	0.438293	0.469342	0.500361	0.480161	0.158579	0.204318	0.252592	0.0993592	0.169584	0.168948
Ahniella	0.00669906	0.00145463	0.00329147	0.00010867	0	0	0	0	7.24373	0	0	0	0	0	0	0	0	0	0	0	0
Allorhizobium group	0.000558255	0.00504768	0.00236281	0	0	0.0001355	0	0	0	3.53438	0	0	5.44922	0	0	0	0	0	0	0	0
Aridibacter	0.000264813	0.00218816	0.0129269	0.00030971	0	0	0	0.000361704	0.000860555	2.20899	0.37012	0	1.29743	0	0	0	0	0	0	0	0
Bacillus	0.000250499	0.0194323	0.00152818	0.0588775	0.0109613	0.0962646	0.468207	0.213224	0.49111	0.0397618	0.000391269	0.170968	8.30358	0.000257627	0.000169521	0	0	0	0	0	2.20805
Blastocatella	0.0192598	0.0046374	0.0254345	0.000782426	0	1.59411	1.84186	0.000411292	0.000333212	7.51056	4.58243	0	0	0	0	0	0	0	0	0	0
Bosea	0.00278412	0.0109532	0.000791521	8.15027	0	0.27897	2.76279	0	0.17385	3.53438	8.98862	2.89706	2.07589	0	0	0	3.36329	0	0.000182252	0	2.20805
Candidatus Bacilloplasma	0	0.156739	0.0533963	0.257788	0.0590644	0.155922	0.0664588	0.152983	0.114416	0.705007	0.379239	0.0448465	0.0142406	9.06846	0	0	0	0	0	0.000234731	0.000742708
Candidatus Megaira	0.00676348	0	0	0	0	0	0	0	0	0	0	0	0	0	0	0	0	0	0	0	0
Candidatus Obscuribacter	0.00693525	0.000534606	0.000274289	0	0	0	0	0	0	0	0	0	0	0	0	0	0	0	0	0	0
Casimicrobium (g_AAP99)	0.0165473	0.00832991	0.0331028	0.000717224	0	2.59044	5.52557	0.00132139	0.00130967	0.000172301	8.81237	0	1.81641	0	0.000169521	2.12546	0.000185782	0	0.00023341	0	2.40878
Chryseobacterium	0.00523901	0.00576878	0.00551713	0.00105953	0.000723828	0.000838903	0.000117418	0.00122804	0.000382469	5.30157	7.75489	0.000263954	0.000627958	1.03051	0.000335436	0.65535	0.000198594	0	4.47636	0	0.000168615
Clostridium	0.0133767	0.00381684	0.00207676	0.00981836	0.00137213	0.0183383	0.124894	0.0243567	0.164589	0.124693	0.00912081	0.267044	0.500955	0.496676	0.25869	0.276416	0.193759	0.0562038	0.232656	0.275927	0.33569
Cnuella	0	0.0757276	0.0790345	0.00741131	0.000176236	9.96322	0.000490395	0.00210605	0.00134154	0.000892431	0.000424756	3.54085	8.56307	0	0	0	0	0	0	0	2.00732
Dechloromonas	0.00377896	0.000783261	0.00540742	9.78032	0	3.18823	0	0.000282946	0.000457804	0	2.99621	0	0	0	0	0.885608	0	0	0	0	0.000138505
Edaphobaculum	0.0155023	0.00046001	8.62052	0	0	0	0	0	0	0	0	0	0	0	0	2.12546	0	0.992386	0	0	0
Emticicia	0.00543941	0.0220183	0.0487686	0.00256462	0.944124	0	0.000161163	0.000889675	0.000735963	0.000181137	7.57864	0	0	0	0	0	0	0	0	0	0
Epulopiscium	0	0	0	0	0	0	0	0	0	0	0	0	0	0	0	3.36531	0	0.117191	0	0	0
Eubacterium	0	0	0	0	0	0	0	0	0	0	0	0	0	0	0	0.000504796	0.00395587	0.00322525	0.00620296	0.0126308	0
Fimbriimonadaceae	0.0124677	0.00755909	0.00230011	0.000380346	1.57354	0.000103617	1.84186	3.50036	8.11298	1.32539	2.11497	0	1.55692	0	0	0.354243	0	0	0	0	0
Flavobacterium	0.00333522	0.0214962	0.0123548	0.00158659	0.000736416	0.000378602	0.000414418	0.000256693	0.000231799	0.000194391	7.40239	0.000251078	0.000941937	4.74033	0	0	0	0	1.27896	0	0.000162593
Formosimonas (g_T34)	0.010113	0.00719854	0.00141063	0.000266242	0	0	0	0	0	5.30157	0	0	0.38923	0	3.24616	0.000244428	0.000128125	0	3.51714	0	0.802927
Francisella	0.0180431	0.000198923	0.000803276	0	0	0	0	0	4.34624	0	0	0	0	0	0	0	0.960941	0	0	0	0
Gordonia	0	0.0663782	0.0793636	0.000929131	0	3.98529	1.38139	0.0039204	0.00917636	0.0003932	0.000727902	0	3.11384	0	0	0	0.22422	0	0.000281371	2.13392	2.00732
Haliangium	0.000837383	0.0093867	0.00595991	0.000450982	0	0.000175353	3.68372	0.000180852	0.000101412	2.20899	2.11497	0	0.778461	0	0	0	0	0	0.095922	0	0
Haliscomenobacter	0.00711418	0.00667636	0.0061911	0.00030971	0	0	4.14418	0.000116679	0.000141977	0	0.881237	0	0	0	0	0	0	0	0	0	0
Herbinix	0	0	0	0	0	0	0	0	0	0	0	0	0	0	0.00116501	0.000363099	0.00544053	0.00107922	0.0148967	0.00233373	0.000439603
Herpetosiphon	0.0001002	0.000982184	0.00670833	0.000124971	0.000210854	0	2.76279	0.000177935	0.000144875	5.30157	1.05748	0	0	0	0	0	0	0	0	0	0
Hydrogenophaga	0.0176495	0.0151306	0.018346	0.00114104	0	0	0.000135837	0.000603812	0.000956173	0.00034902	0.00014981	3.21895	3.63282	0	0	0	9.12894	0	0.000166265	6.01377	4.01464
Inhella	0.00798019	0	0.000250779	0	0	0	0	0	0	0	0	0	0	0	0	0	0	0	0	0	0
Lacihabitans	0.00543225	0.0206259	0.00917302	0.00209734	0.000311561	0.000671521	0.00016807	0.000959682	0.000214414	0	7.57864	0.000109444	0.000448912	2.47322	1.44274	0	0.000124922	0	7.35402	0	0.000120439
Lactovum	0	0.0138127	0.00239415	0.00130404	0.00152004	0.00174755	0.000276279	0.000408375	9.85147	0.000547829	0.000616866	0.000270392	0.000290625	1.23661	0.000100992	0	0.00034754	0	3.83688	8.53567	0.000178651
Luteimonas	0.0173918	0.00512228	0.0179855	0.000608553	2.83237	0.55794	0	9.04259	0.000336109	4.85977	4.22994	0	1.55692	0	0	0.000210775	0	0	0	0	0
Luteitalea	7.15712	0.00576878	0.00201015	0.000168439	0	1.59411	2.76279	4.08375	1.44875	4.85977	0	0	0	0	0	0	0	0	0	0	0
Luteolibacter	0.00128828	0.00545796	0.00321702	0.000478149	0	8.96689	1.38139	0.000119596	5.21549	6.18517	2.81996	0.965686	3.37333	0	0	0	0	0	0	0	0
Mesorhizobium	0.0123389	0.0170825	0.0021904	0.000331444	2.20296	0.000300889	9.66975	7.29241	6.08473	5.30157	4.75868	0	7.78461	0	0	0	0	0	0	0	0.50183
Methylocystis	0.00146721	0.0191091	0.0193335	0.00237445	8.49711	0.000713366	0.000384488	0.000373372	0.000344802	0.000150211	4.93493	0.00021567	0.00101978	2.88542	0	0	1.92188	7.69099	0	0.000226971	0.00041953
Methyloglobulus	0	0.00101948	0.00570522	7.06357	0	0	0	9.62599	6.08473	7.06876	0	0	0	0	0	0	0	0	0	0	0
Nitrospira	0.0127254	0.00430172	0.0091064	0.000364045	0	1.79338	2.76279	0.000160433	0.000191235	4.85977	2.46746	0	0	0	0	0	0	0	0	0	0
Nocardioides	0.00102347	0.00515957	0.00203758	0.00040208	0	0.000129522	4.37441	4.95884	5.79499	6.62696	1.76247	0	4.93025	0	0	0	0.960941	0	0	0	1.00366
Novosphingobium	0.0155095	0.0291298	0.0410063	0.00179306	0	4.98161	0.000142744	0.000551307	0.000533139	0.000344602	0.000114561	0	4.93025	0	0	0	0	0	0.31974	1.74593	0.50183
Pelosinus	8.58854	0	1.56737	0	0	0	0	0	0	0	0	0	0	0	0.0038485	0.00206347	0.00501291	0.0120277	0.00465222	0.00403698	0.00815975
Phreatobacter	0.00936867	0.0147949	0.00302894	0.000342311	0	3.18823	2.76279	6.41732	8.98223	2.65079	1.23373	0	0	0	0	0	2.08204	0	0	2.71589	0
Pirellula	0.00687799	0.000186491	0.000199839	0	0	0.597793	0	0	0	0	0	0	0	0	0	0	0	0	0	0	0
Pseudomonas	0.00601198	0.000808126	0.000431026	0	0	4.58308	0	0.000160433	9.56173	0	0.000167435	0	0	0	0	0	3.04298	0	0	0	0
Pseudorhodobacter	0.0102418	0.0154912	0.00667307	0.000331444	0	0.000356683	8.97906	9.91768	9.27198	0	5.63992	0	0	0	0	0	3.36329	0	0	7.56571	0.000114417
Raineya	0.0116733	0	0	0	0	0	0	0	0	0	0	0	0	0	0	0	0	0	0	0	0
Rheinheimera	0.00667044	0.00087029	0.000286045	0	0	0	0	0	0	0	0	0	0	0	0	0	0	0	0	0	0
Rhodobacter	0.0145504	0.0172815	0.0109167	0.000700923	0	0.000269007	7.36743	0.000280029	0.000202824	0.000256243	6.52116	0	0	0	0	4.78228	0.22422	0	0	4.07384	5.62049
Romboutsia	0.000887483	0	0	0.00161919	0.000849711	9.56469	0.000543348	0.000294614	0.00408546	0.00028275	0	0.0678555	0	0	0	4.78228	0	0.000774061	0	0.000108636	0.00336627
Runella	0.00118808	0.0026979	0.0069356	0.00135294	0	0	5.29534	0.000309198	0.000214414	7.95236	4.40619	0	1.03795	0	0	0	0	0	0	0	0
Sedimentibacter	0	0	0	0	0	0	0	0	0	0	0	0	0	0	0.00151848	5.66789	0.00267622	0.0141762	0.00690958	0	5.82122
Sphaerotilus	0.00679926	0.00106921	0.00249995	0	0	0	0	4.95884	7.53348	0	0	2.89706	0	0	0	0	0	0	0	0	0
Sphingopyxis	0.0254221	0	0	0	0	0	0	0	0	0	0	0	0	0	0	3.01107	0	0	0	0	0
Sphingorhabdus	0.00589031	0	0	0	0	0	0	0	0	0	0	0	0	0	0	0	0	0	0	0	0
Sporobacter (g_NK4A214)	0.000221871	0.000124327	0	0	0	0	0	0	0	0	0	3.21895	8.82255	0	0.000331829	0.00250273	0.0104839	0.00069467	0.0203227	0.000100876	0.000148542
Tahibacter	0.014257	0	0	0	0	0	0	0	0	0	0	0	0	0	0	0	0	0	0	0	0
Terrisporobacter	0	0	0	4.34681	0	0	0	0	0	6.18517	0	0	0	0	0.1957	5.13653	0.0797036	0.00152331	0.00118943	0.186403	0.0247362
Thiothrix	2.86285	0.00943643	0.0243647	0.00329814	0	0.000191294	0.000230232	0.00179685	0.000205722	0.000287168	4.58243	0	0.38923	0	0	0	0	0	0	0.969962	9.63513
uncultured	0.207807	0.216516	0.225983	0.0140456	0.000925241	0.00379001	0.00116267	0.00551598	0.00673667	0.00156838	0.00115442	0.000643791	0.000939342	7.00745	5.04958	0	0.00024504	9.17957	0.000930444	0.000362766	0.000423544
unidentified Anaerolinea (g_OLB13)	0.00103778	0.00289682	0.0115437	0.000489016	0	0.597793	2.76279	0.000245025	0.000367982	6.18517	0.33487	0	0	0	0	0	0	0	0	0	0
unidentified Cyanobacteria (g_WPS-2)	0.000350699	0.00765855	0.00186125	0.000326011	0	2.98896	1.61163	2.04188	3.76674	1.32539	0.528742	0	0	0	0	0	0	0	0	0	0
unidentified Frankiales (g_PeM15)	0.00396505	0.00396603	0.00761741	0.00197236	4.72062	0.000745249	0.000211814	2.04188	2.31799	0	6.87365	0.00012232	0.000420369	0	0	0	0.000104102	5.21003	1.27896	8.34168	0.000184673
unidentified Phycisphaeraceae (s_SM1A02)	0.00735752	0	0.000368331	0	0	0	0	0	2.31799	0	0	0	0	0	0	0	0	0	0	0	0
unidentified Planctomycetes (g_OM190)	0.0124248	0.00336926	0.00543485	0.000114104	0	0	1.15116	2.62527	2.31799	0	0	0	0	0	0	0	0	0	0	0	0
unidentified Sphingobacteriales (g_env.OPS_17)	0.11893	0.0157771	0.0432946	0.00734611	3.77649	1.19559	0.000216418	0.000612563	0.000802605	6.62696	0.000236172	0.000199575	0	0	0	0	0	0	0	0	0.802927
Zoogloea	0.000178928	0.00208869	0.00529378	0.000163005	0	2.19191	5.29534	0.000102094	0.00017385	6.18517	1.76247	0	0	0	0	0	3.20314	0	0	0	0

## Sheet: Suppl. Table 9
Supplementary Table 9 Isolated bacterial strains and properties.
NA, test not possible; +/++/+++, positive for tested ability; (+), slightly positive for tested ability; -, negative for tested ability.
Oxygen	Strain	Biofilm forming	Chitinase	Lipase	Protease	Urease	Mineralisation
aerobe	Azospira oryzae 1	moderate producer	-	+	+	+	-
aerobe	Rhizobium radiobacter	non-producer	-	-	-	+	-
aerobe	Kinneretia asaccharophila	non-producer	-	-	-	-	+
aerobe	Staphylococcus hominis	non-producer	-	-	-	-	+
aerobe	Azospirillum palustre	weak producer	-	-	-	(+)	NA
aerobe	Agromyces italicus	non-producer	+	-	-	-	+
aerobe	Pseudomonas baetica	non-producer	-	-	-	-	+
aerobe	Pseudomonas vancouverensis	strong producer	-	-	-	-	+
aerobe	Vogesella perlucida	non-producer	-	-	-	-	NA
aerobe	Chitinibacter tainanensis	non-producer*	+++	-	-	-	NA
aerobe	Rouxiella sp (MJIB_s)	non-producer	-	-	-	+	+
aerobe	Paenarthrobacter ilicis	non-producer	-	-	+	-	+
aerobe	Pseudoaeromonas pectinilytica	non-producer	-	-	-	-	NA
aerobe	Bacillus cereus	non-producer	-	-	+	-	+
aerobe	Serratia fonticola/Ewingella americana/Rahnella vicrotiana	moderate producer	-	-	-	-	NA
aerobe	Aeromonas rivuli	non-producer	+	-	-	-	NA
aerobe	Aeromonas media	weak producer	++	-	+	-	+
aerobe	Aeromonas veronii 1	strong producer	(+)	+	+	-	+
aerobe	Bacillus bingmayongensis	weak producer	-	+	-	-	+
aerobe	Pseudomonas aeruginosa	strong producer	(+)	-	+	+	+
aerobe	Rahnella inusitata	non-producer	-	(+)	-	-	+
aerobe	Aeromonas salmonicida	strong producer	++	-	-	-	+
aerobe	Erwinia rhapontici	weak producer	-	+	-	-	+
aerobe	Vogesella indigofera	non-producer	-	-	(+)	-	+
aerobe	Pseudomonas fluorescens	weak producer	-	+	-	-	NA
aerobe	Pseudomonas plecoglossicida NBRC	strong-producer	-	+	-	-	+
aerobe	Gordonia terrae /hongkongensis	non-producer	-	+	(+)	+	NA
aerobe	Bacillus megaterium	non-producer	-	-	+	+	+
aerobe	Pantoea agglomerans	non-producer	-	-	-	-	+
aerobe	Pseudomonas psychrophila	non-producer	-	-	-	-	NA
aerobe	Rhodococcus koreensis	weak producer	-	+	-	-	+
aerobe	Microbacterium phyllosphaerae	non-producer	-	+	-	-	NA
aerobe	Streptomyces avidinii	non-producer*	(+)	-	-	-	NA
aerobe	Pseudarthrobacter chlorophenolicus	non-producer	-	+	+	+	+
aerobe	Rhodococcus erythropolis	non-producer	-	+	-	++	NA
aerobe	Carnobacterium maltaromaticum	weak producer	-	-	(+)	-	-
aerobe	Sphingobacterium nematocida	weak producer	-	-	-	-	-
aerobe	Pseudoaeromonas pectinilytica AR1(T)	non-producer	-	-	-	-	NA
aerobe	Aeromonas hydrophila	weak producer	+	-	+	-	+
aerobe	Mycolicibacterium mucogenicum	non-producer	-	+	-	-	+
aerobe	Mycobacterium chelonae subsp. Bovis	weak producer	-	+	-	-	NA
aerobe	Nocardia asteroides	non-producer	-	-	-	-	+
aerobe	Mycolicibacterium porcinum	non-producer	-	-	-	-	+
aerobe/anaerobe	Cloacibacterium normanense	non-producer	-	-	-	-	-
aerobe/anaerobe	Aeromonas taiwanensis Aeromonas caviae	non-producer	++	+	+	-	+
aerobe/anaerobe	Cloacibacterium rupense Chryseobacterium carnis	non-producer	-	+	-	-	NA
aerobe	Paenarthrobacter aurescens	non-producer	-	-	-	-	-
aerobe	Phenylobacterium haematophilum	non-producer	-	-	-	-	NA
aerobe/anaerobe	Macellibacteroides fermentans	non-producer*	-	-	+	-	-
aerobe/anaerobe	Clostridium amylolyticum	non-producer	-	-	-	-	NA
aerobe	Hydrogenophaga laconesensis	moderate producer	-	-	-	-	NA
aerobe	Staphylococcus epidermidis (NCTC 11047(T))	non-producer	-	-	-	-	NA
aerobe	Reyranella aquatilis	NA	-	NA	-	-	NA
anaerobe	Romboutsia lituseburensis	NA	-	-	+	-	NA
aerobe/anaerobe	Citrobacter werkmanii	NA	-	-	+	-	+
anaerobe	Terrisporobacter petrolearius	NA	-	-	+	-	NA
anaerobe	Shigella flexneri	NA	-	-	(+)	-	+
aerobe	Bacillus flexus	non-producer	+	+	+	-	-
aerobe	Bacillus vietnamensis	weak producer	-	-	+	-	NA
aerobe	Nitratireductor aquimarinus	weak producer	-	+	-	(+)	NA
anaerobe	Proteocatella sphenisci	NA	-	-	+	-	NA
aerobe	Microbacterium ketosireducens	NA	-	+	+	-	+
aerobe	Stenotrophomonas sp.	strong producer	(+)	+	+	-	+
aerobe	Chryseobacterium gambrini	weak producer	-	-	+	-	NA
aerobe	Chryseobacterium greenlandense	non-producer	-	-	-	-	NA
aerobe	Brevundimonas aurantiaca	strong producer	-	(+)	-	-	+
aerobe	Bacillus idriensis	non-producer	-	-	-	-	+
aerobe	Delftia acidovorans	strong producer	-	-	-	(+)	+
aerobe	Microvirgula aerodenitrificans	weak producer	-	-	-	(+)	+
aerobe	Enterobacter cloacae	non-producer	-	(+)	-	+	+
aerobe	Serratia marcescens	weak producer	+	+	+	+	+
aerobe	Cloacibacterium rupense/normanense	non-producer	-	+	-	-	+
aerobe	Pseudomonas alcaligenes 1	non-producer	-	-	-	-	+
aerobe	Acinetobacter johnsonii	strong producer	-	+	-	-	+
aerobe	Shewanella putrefaciens	non-producer	-	-	(+)	-	+
anaerobe	Clostridium bifermentans	NA	-	-	+	-	-
aerobe	Acidovorax defluvii	non-producer	-	+	-	-	NA
aerobe	Aquitalea denitrificans	weak producer	-	-	-	-	NA
aerobe	Azospira oryzae 2	non-producer	-	-	-	-	NA
aerobe	Chitinimonas taiwanensis	non-producer	+	-	-	-	-
aerobe	Cloacibacterium rupense	non-producer	-	-	(+)	-	NA
aerobe	Aquitalea pelogenes	moderate producer	-	-	-	-	NA
aerobe	Variovorax boronicumulans	non-producer	-	+	-	+	NA
anaerobe	Terrisporobacter glycolicus	NA	-	-	+	-	NA
aerobe/anaerobe	Comamonas testosteroni	NA	-	-	-	-	NA
aerobe	Allorhizobium taibaishanense	NA	-	-	-	+	NA
aerobe	Aquabacterium commune	strong producer	-	+	-	-	NA
aerobe	Chryseobacterium hispalense	non-producer	-	-	+	-	NA
aerobe	Brevundimonas lenta	non-producer	-	-	-	-	+
aerobe	Pseudomonas sp. (QJRX_s)	weak producer	-	+	-	-	+
aerobe	Allorhizobium taibashanense	non-producer	-	-	-	(+)	NA
aerobe	Aquitalea sp. (CP039731_s)	NA	-	+	-	-	NA
aerobe	Variovorax sp. (LMDW_s)	NA	NA	NA	NA	NA	NA
aerobe	Undibacterium jejuense	non-producer	-	NA	-	-	NA
aerobe	Aeromonas sp.	strong producer	-	+	-	-	+
aerobe	Pseudomonas sp. 1	strong producer	-	+	-	-	+
aerobe	Pseudomonas sp. 2	strong producer	-	+	+	-	+
aerobe	Pseudomonas sp. 3	strong producer	-	+	-	-	+
aerobe	Pseudomonas alcaligenes 2	non-producer	-	-	-	-	NA
aerobe	Aeromonas dhakensis, hydrophila, enteropelagenes (99/99)	non-producer	+++	-	+	-	NA
aerobe	Aeromonas veronii 2	strong producer	+	+	+	-	NA
aerobe	Pseudomonas alcaligenes	non-producer	-	-	-	-	NA
aerobe	Acidovorax temperans	weak producer	-	+	-	-	NA
aerobe	Lelliottia amnigena	weak producer	-	-	-	-	NA
aerobe	Aeromonas sobria 1	strong producer	-	+	-	-	NA
aerobe	Aeromonas rivipollensis	non-producer	+++	-	+	-	NA
aerobe	Serratia fonticola	NA	-	NA	+	-	NA
aerobe	Aeromonas sobria 2	strong producer	-	+	-	-	NA
aerobe	Citrobacter freundii	weak producer	-	-	(+)	-	NA

[truncated: 1 more sheets: Suppl. Table 10]
